# Supplementary material for: Poly[bis­(μ4-acetato-κ4 O:O:O′:O′)bis­(μ3-acetato-κ3 O:O:O)(μ2-acetato-κ2 O:O′)(μ2-acetic acid-κ2 O:O′)di-μ-aqua­copper(II)tris­odium]
Source: Acta Crystallogr Sect E Struct Rep Online. 2010 Sep 11;66(Pt 10):m1244. doi: 10.1107/S1600536810035683 (PMC2983341; doi:10.1107/S1600536810035683)
Supplement: Supplementary file 2 [file e-66-m1244-Isup2.hkl]

# 
# h,k,l, Fc-squared, Fo-squared, sigma(Fo-squared) and status flag 
# 
data_I
_shelx_title ' l0374-b in C2/c' 
_shelx_refln_list_code          4 
_shelx_F_calc_maximum      310.69 
_exptl_crystal_F_000      1076.00 
_reflns_d_resolution_high  0.7700 
 
loop_ 
 _symmetry_equiv_pos_as_xyz 
 'x, y, z' 
 '-x, y, -z+1/2' 
 'x+1/2, y+1/2, z' 
 '-x+1/2, y+1/2, -z+1/2' 
 '-x, -y, -z' 
 'x, -y, z-1/2' 
 '-x+1/2, -y+1/2, -z' 
 'x+1/2, -y+1/2, z-1/2' 
 
_cell_length_a    14.5710 
_cell_length_b     6.7684 
_cell_length_c    22.6525 
_cell_angle_alpha  90.000 
_cell_angle_beta  103.426 
_cell_angle_gamma  90.000 
 
_shelx_F_squared_multiplier     1.000 
 
loop_ 
 _refln_index_h 
 _refln_index_k 
 _refln_index_l 
 _refln_F_squared_calc 
 _refln_F_squared_meas 
 _refln_F_squared_sigma 
 _refln_observed_status 
   4   0   0    77641.23    70863.30   1655.83 o 
   6   0   0    48622.85    46434.64    748.14 o 
   8   0   0    49541.69    48521.97    727.70 o 
  10   0   0    17456.25    17281.71    213.92 o 
  12   0   0    13602.52    13162.13    168.17 o 
  14   0   0     7628.44     7238.39     90.50 o 
  16   0   0     4579.00     4434.19     65.09 o 
  18   0   0      381.78      362.96     17.67 o 
   1   1   0     7157.28     7002.11     57.02 o 
   3   1   0     4156.31     4092.75     27.29 o 
   5   1   0    18577.73    20381.89    220.81 o 
   7   1   0     1251.57     1335.10     11.49 o 
   9   1   0     1921.29     2000.06     20.75 o 
  11   1   0     5520.84     5581.31     47.75 o 
  13   1   0      758.43      788.54     20.65 o 
  15   1   0     1021.75     1010.51     16.19 o 
  17   1   0      332.67      349.21     23.86 o 
   0   2   0    24554.94    26444.74    413.56 o 
   2   2   0     3026.66     2730.05     27.70 o 
   4   2   0    17406.62    18529.01    196.97 o 
   6   2   0    12844.23    13561.05    134.81 o 
   8   2   0       45.07       42.78      4.73 o 
  10   2   0     6456.39     6252.06     47.95 o 
  12   2   0       57.54       83.26      6.27 o 
  14   2   0      302.69      285.97      7.87 o 
  16   2   0      315.72      306.48     10.97 o 
   1   3   0    27334.30    29260.35    332.19 o 
   3   3   0     3034.66     2944.90     27.42 o 
   5   3   0     8632.67     8376.79     68.26 o 
   7   3   0     5398.63     4940.52     44.47 o 
   9   3   0     7238.12     6808.35     63.75 o 
  11   3   0      103.65       92.15      6.67 o 
  13   3   0      729.04      699.13     10.65 o 
  15   3   0     1958.19     2000.56     38.07 o 
  17   3   0      430.44      433.02     27.27 o 
   0   4   0    28423.91    29438.86    483.72 o 
   2   4   0     8229.32     8337.58     96.20 o 
   4   4   0    10568.54    10535.05     96.62 o 
   6   4   0     6958.22     6976.39     76.47 o 
   8   4   0     7163.48     6969.26     64.82 o 
  10   4   0     5902.28     5889.44     86.78 o 
  12   4   0     3439.43     3402.97     59.46 o 
  14   4   0     3108.40     3132.89     48.10 o 
  16   4   0     1296.15     1301.21     38.04 o 
   1   5   0     1169.84     1212.46     28.73 o 
   3   5   0     2014.70     1991.38     24.04 o 
   5   5   0     2640.83     2698.78     25.64 o 
   7   5   0       74.21       79.97      4.31 o 
   9   5   0      581.93      626.48     10.37 o 
  11   5   0     2889.22     2783.19     51.96 o 
  13   5   0      181.63      181.41     17.88 o 
  15   5   0      274.11      313.57     39.22 o 
   0   6   0     9571.16     9386.66    200.61 o 
   2   6   0     2988.27     2917.42     44.43 o 
   4   6   0     3294.69     3265.37     34.51 o 
   6   6   0     3870.43     3903.68     47.86 o 
   8   6   0     1666.05     1654.64     20.42 o 
  10   6   0     1901.86     1907.76     54.99 o 
  12   6   0      767.99      799.56     40.05 o 
   1   7   0      378.53      373.08     23.07 o 
   3   7   0       20.04       34.69     10.68 o 
   5   7   0     1417.15     1415.69     37.51 o 
   7   7   0      793.84      840.29     43.42 o 
   9   7   0      229.47      251.16     35.05 o 
  11   7   0      144.28      170.90     31.16 o 
   0   8   0      299.04      375.22     49.89 o 
   2   8   0      520.86      516.45     29.26 o 
   4   8   0      818.15      840.11     31.95 o 
   6   8   0      657.37      717.74     44.74 o 
 -17   1   1       35.02       35.14      8.70 o 
 -15   1   1        0.38        5.19      5.42 o 
 -13   1   1       11.62       23.57      5.48 o 
 -11   1   1       59.46       72.41      9.82 o 
  -9   1   1     1804.73     2030.66     16.65 o 
  -7   1   1      148.77      146.13      5.57 o 
  -5   1   1     7989.76     8682.99     63.89 o 
  -3   1   1    11011.48    11367.70     96.17 o 
  -1   1   1     2386.13     2486.71     21.37 o 
   1   1   1    14780.21    15699.52    142.86 o 
   3   1   1    19002.20    19004.78    221.78 o 
   5   1   1     1533.95     1714.72     13.00 o 
   7   1   1        4.25        4.15      3.03 o 
   9   1   1      868.25      989.19     10.30 o 
  11   1   1     1732.06     1612.47     15.63 o 
  13   1   1     2208.72     2237.29     24.06 o 
  15   1   1      333.13      368.27     16.81 o 
  17   1   1        1.86       -0.14      8.51 o 
 -18   2   1       62.61       28.78     16.80 o 
 -16   2   1      339.29      322.80     15.21 o 
 -14   2   1      642.82      628.43     16.41 o 
 -12   2   1      988.76      994.27     12.67 o 
 -10   2   1      188.57      275.21     11.56 o 
  -8   2   1     3548.64     3931.23     30.55 o 
  -6   2   1       19.88       68.57      7.62 o 
  -4   2   1     2760.65     3165.20     25.29 o 
  -2   2   1    16176.68    16363.52    161.65 o 
   0   2   1    17473.49    17669.02    175.07 o 
   2   2   1     3921.68     4158.63     37.58 o 
   4   2   1        0.22       10.81      2.22 o 
   6   2   1       27.07       46.16      1.92 o 
   8   2   1      249.35      312.09      7.26 o 
  10   2   1        0.96        1.86      3.95 o 
  12   2   1        0.22        3.62      3.49 o 
  14   2   1      194.85      205.94      8.95 o 
  16   2   1       64.18       69.05     16.72 o 
 -17   3   1        6.03        1.11     12.57 o 
 -15   3   1       40.71       39.40     12.52 o 
 -13   3   1       64.26       62.60      4.86 o 
 -11   3   1        0.80        1.34      3.23 o 
  -9   3   1      696.92      726.28     11.40 o 
  -7   3   1     1336.63     1517.36     18.07 o 
  -5   3   1       70.12       93.88     10.97 o 
  -3   3   1      635.18      741.26      9.64 o 
  -1   3   1     4546.90     4365.50     44.81 o 
   1   3   1    11011.03    11090.66    105.81 o 
   3   3   1      505.09      531.33      8.82 o 
   5   3   1      316.24      284.98      8.09 o 
   7   3   1      254.04      296.96      8.07 o 
   9   3   1       13.64       14.69      2.90 o 
  11   3   1      123.07      116.32      6.35 o 
  13   3   1      459.38      462.21     18.39 o 
  15   3   1       54.70       64.98     14.41 o 
  17   3   1        0.63       -2.58     14.55 o 
 -16   4   1       89.37       80.10     16.00 o 
 -14   4   1      127.84      116.64     16.54 o 
 -12   4   1      156.61      156.90      8.03 o 
 -10   4   1      364.45      354.94     19.61 o 
  -8   4   1      724.42      774.04     18.79 o 
  -6   4   1       84.46      105.32     13.39 o 
  -4   4   1      585.81      665.90     10.14 o 
  -2   4   1     6058.56     6098.73     67.85 o 
   0   4   1     7802.46     7660.91     73.37 o 
   2   4   1      573.97      601.91     15.62 o 
   4   4   1      246.98      225.95      8.90 o 
   6   4   1     1188.88     1320.22     13.24 o 
   8   4   1     2402.50     2308.23     43.15 o 
  10   4   1      527.60      626.62     24.50 o 
  12   4   1      257.68      298.38     16.49 o 
  14   4   1      685.58      743.10     23.72 o 
  16   4   1      205.38      222.75     20.38 o 
 -15   5   1       37.27       37.47     17.90 o 
 -13   5   1        7.02        7.80     14.89 o 
 -11   5   1      555.20      587.35     34.90 o 
  -9   5   1      116.79      127.50     14.07 o 
  -7   5   1      265.48      292.90     11.70 o 
  -5   5   1      238.20      253.13     11.24 o 
  -3   5   1      758.17      842.47     23.20 o 
  -1   5   1        4.16       14.98     13.61 o 
   1   5   1      258.88      196.11     16.47 o 
   3   5   1      812.64      753.59     15.50 o 
   5   5   1      168.38      164.22      8.70 o 
   7   5   1        9.51        7.25      2.99 o 
   9   5   1      236.07      217.27     28.27 o 
  11   5   1       83.62      110.21     25.38 o 
  13   5   1        5.52        9.19     12.51 o 
 -12   6   1      204.99      264.62     48.22 o 
 -10   6   1       16.16       22.56     16.80 o 
  -8   6   1      497.55      486.87     13.79 o 
  -6   6   1      879.52      862.85     32.66 o 
  -4   6   1     2211.41     2278.31     26.99 o 
  -2   6   1     2075.44     2157.69     35.28 o 
   0   6   1     4629.72     4460.00     93.41 o 
   2   6   1      572.38      595.03     16.62 o 
   4   6   1      384.95      417.46     11.87 o 
   6   6   1     1330.97     1333.76     19.52 o 
   8   6   1     1983.67     1910.92     45.61 o 
  10   6   1      153.95      152.96     30.28 o 
  12   6   1      238.48      288.04     26.16 o 
 -11   7   1       15.72       14.42     20.10 o 
  -9   7   1       50.13       50.78     24.25 o 
  -7   7   1      314.86      335.21     10.12 o 
  -5   7   1      241.57      216.97     10.05 o 
  -3   7   1        0.18       -1.35      6.04 o 
  -1   7   1        1.54       -8.12     10.65 o 
   1   7   1        0.98       -4.35      9.86 o 
   3   7   1      145.42      155.30     17.17 o 
   5   7   1       18.07       21.98      7.74 o 
   7   7   1       19.45       20.08     15.14 o 
   9   7   1        0.83       -9.92     24.13 o 
  -6   8   1       80.48       92.61     29.24 o 
  -4   8   1      148.41      154.78     12.31 o 
  -2   8   1        9.66       29.46     25.47 o 
   0   8   1      302.07      290.00     19.90 o 
   2   8   1       69.32       60.96     14.36 o 
   4   8   1        4.17        7.95     10.79 o 
   6   8   1      222.20      221.06     28.23 o 
 -18   0   2      718.60      694.64     21.34 o 
 -16   0   2     1201.53     1200.17     24.79 o 
 -14   0   2     1487.28     1543.63     29.70 o 
 -12   0   2     5187.04     5386.27     64.23 o 
 -10   0   2    18386.71    18032.62    224.87 o 
  -8   0   2     5879.84     5917.68     65.27 o 
  -6   0   2    35518.10    35076.86    478.22 o 
  -4   0   2    12372.93    13121.24    140.09 o 
  -2   0   2    28673.06    27832.53    412.42 o 
   2   0   2     8053.91     8034.23     83.58 o 
   4   0   2    29514.49    30633.34    344.04 o 
   6   0   2    11472.93    11644.99    111.63 o 
   8   0   2     3701.23     3633.20     40.29 o 
  10   0   2    14539.29    14283.10    175.23 o 
  12   0   2     2202.89     2264.94     33.27 o 
  14   0   2      345.82      387.35     15.39 o 
  16   0   2     1182.45     1188.69     26.94 o 
  18   0   2      698.34      701.29     25.10 o 
 -17   1   2      211.90      240.35     11.65 o 
 -15   1   2      624.09      623.44     12.49 o 
 -13   1   2      671.20      645.42     15.93 o 
 -11   1   2     2443.62     2302.99     24.29 o 
  -9   1   2       25.75       11.15      5.00 o 
  -7   1   2      203.85       94.11      4.26 o 
  -5   1   2     4103.16     3884.32     28.33 o 
  -3   1   2      490.42      328.95      6.23 o 
  -1   1   2    21842.37    23030.62    207.31 o 
   1   1   2     6850.74     6822.52     52.57 o 
   3   1   2     1649.13     1436.90     16.56 o 
   5   1   2    18947.30    19275.28    184.78 o 
   7   1   2     1831.18     1625.72     12.56 o 
   9   1   2     5445.79     5366.50     38.42 o 
  11   1   2     4896.77     4864.30     38.92 o 
  13   1   2     2222.95     2107.32     23.03 o 
  15   1   2     1648.48     1589.51     21.11 o 
  17   1   2      307.73      328.01     16.02 o 
 -18   2   2      235.97      295.15     23.86 o 
 -16   2   2     1606.78     1583.69     20.58 o 
 -14   2   2     1780.97     1753.82     21.66 o 
 -12   2   2     1395.68     1361.71     15.97 o 
 -10   2   2     3799.75     3679.82     30.32 o 
  -8   2   2     6511.56     6111.25     47.80 o 
  -6   2   2    23942.02    23230.92    205.80 o 
  -4   2   2    16070.01    15989.23    141.51 o 
  -2   2   2    11991.22    11288.43    141.11 o 
   0   2   2    56163.26    60858.34    814.02 o 
   2   2   2    13750.01    13316.13    187.41 o 
   4   2   2    29274.25    29203.00    340.21 o 
   6   2   2    17517.15    17330.98    158.62 o 
   8   2   2    12082.67    11444.61     84.66 o 
  10   2   2     5483.35     5435.88     42.24 o 
  12   2   2     2226.01     2207.01     19.14 o 
  14   2   2     5022.11     4900.68     45.31 o 
  16   2   2     1615.21     1555.45     34.69 o 
 -17   3   2      526.24      437.17     27.07 o 
 -15   3   2     1186.04     1166.72     18.91 o 
 -13   3   2       10.97       19.47      4.02 o 
 -11   3   2     1593.97     1638.58     16.55 o 
  -9   3   2     7762.62     8200.47     67.37 o 
  -7   3   2     6653.64     6550.48     57.75 o 
  -5   3   2    14887.54    15761.66    161.25 o 
  -3   3   2     1308.74     1117.60     12.33 o 
  -1   3   2     2542.74     2433.58     28.03 o 
   1   3   2     3298.54     3128.65     27.56 o 
   3   3   2    10453.44    10447.94    103.14 o 
   5   3   2     5609.71     5827.02     45.04 o 
   7   3   2     2337.51     2395.02     40.35 o 
   9   3   2     3663.30     3711.89     67.16 o 
  11   3   2      112.64      151.30     12.53 o 
  13   3   2       26.02       38.36     10.80 o 
  15   3   2     1049.61     1078.39     27.54 o 
 -16   4   2      904.00      899.95     31.72 o 
 -14   4   2      829.46      874.39     27.30 o 
 -12   4   2     2110.72     2072.83     26.23 o 
 -10   4   2     5236.88     5351.85     45.49 o 
  -8   4   2      336.72      368.09      9.53 o 
  -6   4   2     1854.84     1888.82     19.55 o 
  -4   4   2     9900.63     9479.70     84.69 o 
  -2   4   2    10261.13     9858.88     96.57 o 
   0   4   2     7548.37     6805.38     76.37 o 
   2   4   2     6709.01     6199.80     58.88 o 
   4   4   2    13325.74    12803.69    297.06 o 
   6   4   2     5833.04     5650.32     45.95 o 
   8   4   2     3268.17     3310.24     53.87 o 
  10   4   2     6693.45     6693.84     93.25 o 
  12   4   2     2499.71     2394.28     45.24 o 
  14   4   2     2105.77     2127.60     35.99 o 
  16   4   2      400.94      403.20     43.25 o 
 -15   5   2      767.92      807.96     42.96 o 
 -13   5   2      978.64      905.94     58.96 o 
 -11   5   2     1499.72     1542.94     29.99 o 
  -9   5   2      141.77      152.11     15.22 o 
  -7   5   2      361.46      376.16     15.75 o 
  -5   5   2     1330.04     1379.79     27.77 o 
  -3   5   2     1289.95     1249.01     35.67 o 
  -1   5   2     8148.85     8158.01     94.20 o 
   1   5   2     4014.03     3774.25     41.94 o 
   3   5   2       21.84       20.03      7.79 o 
   5   5   2     1130.27     1118.83     13.67 o 
   7   5   2      124.59      129.11      4.24 o 
   9   5   2     1124.83     1029.45     35.84 o 
  11   5   2     1116.28     1097.10     40.91 o 
  13   5   2      977.76      980.77     36.39 o 
 -12   6   2      646.55      714.87     36.18 o 
 -10   6   2     1365.16     1418.63     41.63 o 
  -8   6   2     2676.03     2760.20     45.01 o 
  -6   6   2     6166.48     6146.08     61.71 o 
  -4   6   2     1279.65     1309.00     24.28 o 
  -2   6   2     1670.13     1754.18     29.16 o 
   0   6   2     7165.21     7326.04    103.82 o 
   2   6   2     1676.05     1708.83     27.76 o 
   4   6   2     2895.49     2985.81     44.93 o 
   6   6   2     2185.72     2234.37     25.40 o 
   8   6   2     1776.47     1729.14     44.62 o 
  10   6   2     1450.18     1454.71     62.22 o 
  12   6   2      329.32      355.26     27.59 o 
 -11   7   2      453.32      441.70     40.37 o 
  -9   7   2      284.01      300.23     62.89 o 
  -7   7   2      386.57      431.59     11.42 o 
  -5   7   2     1175.10     1150.70     23.13 o 
  -3   7   2      146.99      162.77     11.35 o 
  -1   7   2      132.25      151.57     10.61 o 
   1   7   2       26.60       24.67     17.43 o 
   3   7   2     1047.54     1018.79     22.18 o 
   5   7   2     2437.23     2419.37     30.52 o 
   7   7   2      348.75      357.21     27.10 o 
   9   7   2      286.14      348.20     36.19 o 
  -6   8   2     1533.99     1477.47     36.91 o 
  -4   8   2     1903.80     1929.05     30.09 o 
  -2   8   2     1786.16     1771.97     48.90 o 
   0   8   2     1609.60     1639.19     44.84 o 
   2   8   2     1019.68     1033.22     29.38 o 
   4   8   2     1335.80     1339.22     38.68 o 
   6   8   2      953.56      988.36     59.80 o 
 -17   1   3      209.80      255.35     20.60 o 
 -15   1   3      578.25      536.59     16.54 o 
 -13   1   3      429.17      450.19     10.38 o 
 -11   1   3     3690.84     3571.88     31.76 o 
  -9   1   3     4912.40     4813.88     39.30 o 
  -7   1   3      380.38      432.87      7.21 o 
  -5   1   3     6645.99     7699.90     57.18 o 
  -3   1   3      192.49      268.58      9.94 o 
  -1   1   3     6126.26     6368.07     46.17 o 
   1   1   3       26.93       69.81      3.68 o 
   3   1   3      578.23      518.49     13.11 o 
   5   1   3     7108.00     7585.05     52.32 o 
   7   1   3      338.82      472.27      6.48 o 
   9   1   3      718.20      780.25     15.99 o 
  11   1   3       87.81       96.48      6.12 o 
  13   1   3      510.96      584.36     12.22 o 
  15   1   3        0.62       -0.92      5.79 o 
  17   1   3       62.51       72.44     14.16 o 
 -18   2   3      128.26      123.70     17.74 o 
 -16   2   3      225.09      236.41     23.86 o 
 -14   2   3       22.78       33.58      6.84 o 
 -12   2   3       21.92       26.34      5.86 o 
 -10   2   3     1131.63     1074.71     19.93 o 
  -8   2   3     3300.39     3126.27     28.75 o 
  -6   2   3      146.41      179.74      8.67 o 
  -4   2   3      536.33      515.55     12.18 o 
  -2   2   3      921.80      938.46     20.86 o 
   0   2   3      528.14      612.77      9.18 o 
   2   2   3     2392.72     2710.15     22.46 o 
   4   2   3     3248.17     3445.67     45.84 o 
   6   2   3     1918.52     1734.07     25.14 o 
   8   2   3     1763.30     1959.92     38.84 o 
  10   2   3      198.19      191.56      9.45 o 
  12   2   3       58.13       53.93      5.08 o 
  14   2   3       65.04       78.18      4.62 o 
  16   2   3      196.04      208.10     16.44 o 
 -17   3   3        0.32       -8.24     16.65 o 
 -15   3   3       38.08       24.24      5.72 o 
 -13   3   3       12.42       15.41      5.25 o 
 -11   3   3     1923.47     1785.02     20.39 o 
  -9   3   3     2394.11     2477.44     22.67 o 
  -7   3   3      646.26      558.88     11.66 o 
  -5   3   3      270.21      309.90     10.81 o 
  -3   3   3     5702.18     5708.70     45.81 o 
  -1   3   3     1379.30     1642.44     19.04 o 
   1   3   3     3160.70     3549.29     30.69 o 
   3   3   3     8115.83     8442.00    116.15 o 
   5   3   3     4407.55     4461.66     53.65 o 
   7   3   3        0.58       -2.26      7.84 o 
   9   3   3        0.51        7.38      7.15 o 
  11   3   3      185.34      189.63     12.50 o 
  13   3   3      198.69      207.58     16.75 o 
  15   3   3        0.74      -13.30     13.71 o 
 -16   4   3       99.64      117.25     20.52 o 
 -14   4   3       10.69        6.45     10.61 o 
 -12   4   3        5.12        3.00      4.30 o 
 -10   4   3       93.62      104.49      7.03 o 
  -8   4   3     1168.70     1119.75     19.51 o 
  -6   4   3      336.39      346.86     12.32 o 
  -4   4   3      783.12      829.19     27.35 o 
  -2   4   3      362.65      465.06     10.78 o 
   0   4   3      829.02      993.07     42.68 o 
   2   4   3     1209.89     1195.45     25.54 o 
   4   4   3     1384.40     1424.98     18.86 o 
   6   4   3      789.35      761.27     23.53 o 
   8   4   3      990.00     1039.27     26.47 o 
  10   4   3      139.39      143.36     20.32 o 
  12   4   3      122.66      117.62     16.02 o 
  14   4   3       15.57       15.62     13.93 o 
 -15   5   3       40.21       33.44     15.71 o 
 -13   5   3        0.30      -15.85     15.85 o 
 -11   5   3       37.36       31.02      5.42 o 
  -9   5   3       45.45       37.60      7.78 o 
  -7   5   3       57.68       81.82     15.06 o 
  -5   5   3      216.81      209.02      9.30 o 
  -3   5   3      241.85      321.73     13.50 o 
  -1   5   3      204.43      199.77     18.94 o 
   1   5   3      106.26      114.14     14.34 o 
   3   5   3      764.08      776.72     13.95 o 
   5   5   3       12.17        8.53      5.12 o 
   7   5   3     1192.23     1210.22     46.48 o 
   9   5   3       13.65        0.82     12.80 o 
  11   5   3       28.13       43.93     12.90 o 
  13   5   3       19.75       16.43     15.27 o 
 -12   6   3      283.08      281.21     24.31 o 
 -10   6   3      612.73      698.59     68.03 o 
  -8   6   3      753.62      787.39     13.95 o 
  -6   6   3     1808.14     1826.26     29.15 o 
  -4   6   3     5203.65     5007.73     52.31 o 
  -2   6   3     2416.61     2423.10     34.81 o 
   0   6   3     1236.54     1229.15     52.22 o 
   2   6   3      964.50     1004.24     31.01 o 
   4   6   3     2251.59     2146.59     28.81 o 
   6   6   3     1603.95     1593.22     18.17 o 
   8   6   3      889.63      947.29     32.27 o 
  10   6   3      236.54      224.94     24.54 o 
  12   6   3       52.83       35.22     15.58 o 
 -11   7   3        0.70        3.79     18.10 o 
  -9   7   3       43.69       30.50     17.29 o 
  -7   7   3        0.12       -0.40      5.99 o 
  -5   7   3       13.46        8.63      6.89 o 
  -3   7   3       68.58       76.27      8.43 o 
  -1   7   3        0.01        7.11      8.94 o 
   1   7   3        0.00       12.73     13.84 o 
   3   7   3      182.57      184.65     33.38 o 
   5   7   3        0.25        6.46      8.94 o 
   7   7   3        7.24       27.56     16.66 o 
   9   7   3       23.43        9.96     20.23 o 
  -6   8   3      111.19      124.42     15.60 o 
  -4   8   3      516.03      471.18     23.98 o 
  -2   8   3       11.65       14.12     10.28 o 
   0   8   3        2.35       19.74     13.10 o 
   2   8   3       17.48       25.24     17.64 o 
   4   8   3       83.67       44.53     30.19 o 
   6   8   3       90.88       98.03     38.00 o 
 -18   0   4       34.13       33.68     11.63 o 
 -16   0   4      474.39      469.96     18.50 o 
 -14   0   4     5520.03     5414.48     95.83 o 
 -12   0   4      399.64      420.24     13.54 o 
 -10   0   4      984.40     1115.78     20.51 o 
  -8   0   4     1680.88     2071.75     24.38 o 
  -6   0   4    17717.51    17454.60    206.49 o 
  -4   0   4    16137.81    16930.70    233.42 o 
  -2   0   4     1698.36     1644.66     20.28 o 
   0   0   4    23156.08    22359.95    319.49 o 
   2   0   4     5930.31     6793.23     81.06 o 
   4   0   4    19429.85    21800.72    226.34 o 
   6   0   4     8749.20     9989.38     92.83 o 
   8   0   4     2368.67     2255.38     23.93 o 
  10   0   4     5381.33     5278.16     61.99 o 
  12   0   4      279.54      279.27     12.30 o 
  14   0   4       56.48       72.85     10.61 o 
  16   0   4      489.49      591.05     30.29 o 
 -17   1   4      292.18      327.48     15.24 o 
 -15   1   4      171.25      177.29     10.03 o 
 -13   1   4      220.60      228.05      9.31 o 
 -11   1   4     2857.02     2842.58     25.72 o 
  -9   1   4      159.78      142.76      6.79 o 
  -7   1   4      824.71      752.63     13.98 o 
  -5   1   4     1058.69     1121.85     10.52 o 
  -3   1   4     2422.72     2036.05     17.36 o 
  -1   1   4    11597.58    12118.73     87.68 o 
   1   1   4      566.78      493.07      4.99 o 
   3   1   4     4068.92     3694.86     23.58 o 
   5   1   4    23605.96    24722.49    228.43 o 
   7   1   4      644.36      495.05      6.29 o 
   9   1   4     5194.85     5161.91     46.35 o 
  11   1   4     1511.37     1512.34     16.71 o 
  13   1   4     1226.89     1225.80     18.76 o 
  15   1   4      878.11      873.18     18.48 o 
  17   1   4      296.05      338.47     33.82 o 
 -18   2   4     1013.14     1063.39     31.13 o 
 -16   2   4     2567.48     2517.78     28.35 o 
 -14   2   4       38.78       37.48      6.32 o 
 -12   2   4     5736.55     5793.38     51.66 o 
 -10   2   4    19536.70    19693.49    182.61 o 
  -8   2   4    14472.47    14667.38    125.52 o 
  -6   2   4    15740.22    15540.70    127.95 o 
  -4   2   4    34131.10    32997.89    454.32 o 
  -2   2   4    21294.90    20679.73    213.71 o 
   0   2   4    16947.15    16368.65    186.24 o 
   2   2   4    20718.67    20805.90    370.13 o 
   4   2   4    96527.71    94735.16   3832.45 o 
   6   2   4    32051.98    32263.99    352.36 o 
   8   2   4     8351.32     8143.73     78.02 o 
  10   2   4     6731.21     6730.19     57.75 o 
  12   2   4     3519.63     3587.14     34.33 o 
  14   2   4     5692.29     5371.04     77.94 o 
  16   2   4     1553.97     1538.87     34.04 o 
 -17   3   4      309.21      318.16     23.33 o 
 -15   3   4     1457.22     1408.39     22.32 o 
 -13   3   4       75.49       70.91      7.99 o 
 -11   3   4       76.72       88.68      7.99 o 
  -9   3   4      226.25      228.12      6.66 o 
  -7   3   4     1397.67     1484.73     19.08 o 
  -5   3   4     4776.35     4805.03     40.08 o 
  -3   3   4     5503.23     5779.34     53.72 o 
  -1   3   4     2000.87     2028.35     23.99 o 
   1   3   4      722.24      607.41     12.24 o 
   3   3   4      525.53      541.27      9.90 o 
   5   3   4     1601.13     1677.04     36.85 o 
   7   3   4      646.63      689.46     17.97 o 
   9   3   4     1245.18     1241.70     20.73 o 
  11   3   4      297.31      298.43     13.42 o 
  13   3   4      383.60      402.53     22.22 o 
  15   3   4     1234.95     1248.51     31.20 o 
 -16   4   4      522.35      529.62     25.24 o 
 -14   4   4      798.80      837.83     25.88 o 
 -12   4   4      840.12      890.64     17.97 o 
 -10   4   4     1305.81     1263.63     17.33 o 
  -8   4   4       99.07       93.95      7.55 o 
  -6   4   4     4123.80     4173.66     38.04 o 
  -4   4   4     2440.14     2484.78     22.94 o 
  -2   4   4     6302.86     6197.59     62.26 o 
   0   4   4    11185.60    11324.48    127.67 o 
   2   4   4     3821.29     3495.62     32.45 o 
   4   4   4     3633.14     3667.03     37.56 o 
   6   4   4     2856.70     2718.46     49.74 o 
   8   4   4     4663.74     4707.77     71.01 o 
  10   4   4     2344.89     2378.23     40.23 o 
  12   4   4      848.58      821.48     30.25 o 
  14   4   4     1258.33     1227.20     33.45 o 
 -15   5   4      454.74      488.99     28.83 o 
 -13   5   4      588.90      600.06     47.26 o 
 -11   5   4     4002.35     3957.31     48.60 o 
  -9   5   4     1029.26     1000.56     21.62 o 
  -7   5   4      969.96      938.46     14.14 o 
  -5   5   4     1736.79     1629.81     20.24 o 
  -3   5   4     5113.11     4824.59     46.50 o 
  -1   5   4     3330.72     3345.68     46.77 o 
   1   5   4      912.43      843.50     14.51 o 
   3   5   4     1048.86     1046.54     18.31 o 
   5   5   4     4495.91     4411.95     41.12 o 
   7   5   4       71.06       61.95     14.64 o 
   9   5   4     2104.12     2118.14     46.83 o 
  11   5   4      638.16      596.05     21.29 o 
  13   5   4      572.62      633.12     27.47 o 
 -12   6   4     1055.81      983.98     33.95 o 
 -10   6   4     1332.89     1339.77     21.70 o 
  -8   6   4     2201.33     2284.94     31.23 o 
  -6   6   4     5404.79     5254.41     58.24 o 
  -4   6   4     1589.05     1589.10     20.65 o 
  -2   6   4     3791.43     3848.89     45.02 o 
   0   6   4     4679.09     4636.03     96.47 o 
   2   6   4     1902.98     1853.80     77.22 o 
   4   6   4     3617.43     3583.44     42.16 o 
   6   6   4     1101.29     1154.04     30.30 o 
   8   6   4     1226.07     1190.68     46.14 o 
  10   6   4     2075.94     2023.08     71.88 o 
  12   6   4      546.14      583.17     50.37 o 
 -11   7   4      112.79      109.60     20.50 o 
  -9   7   4      259.26      313.18     22.49 o 
  -7   7   4      975.76      948.60     19.93 o 
  -5   7   4      682.39      719.11     17.37 o 
  -3   7   4       11.69       12.82      6.91 o 
  -1   7   4     1431.32     1363.50     28.31 o 
   1   7   4      292.97      287.16     21.86 o 
   3   7   4     1006.33     1029.15     21.86 o 
   5   7   4     1490.11     1519.02     24.16 o 
   7   7   4      637.89      655.32     29.76 o 
   9   7   4      198.55      185.58     36.60 o 
  -6   8   4     2002.13     1936.40     38.76 o 
  -4   8   4     2272.74     2262.17     36.79 o 
  -2   8   4     1798.05     1782.32     28.82 o 
   0   8   4     1838.44     1835.50     46.53 o 
   2   8   4     1477.16     1477.30     50.65 o 
   4   8   4     2395.26     2274.77    128.80 o 
   6   8   4     1312.99     1192.93     69.71 o 
 -17   1   5        2.71        2.20      6.82 o 
 -15   1   5      110.77       88.19      8.25 o 
 -13   1   5       74.77       64.47      7.15 o 
 -11   1   5     1970.23     1853.64     19.01 o 
  -9   1   5      733.10      786.08     12.58 o 
  -7   1   5     1905.21     1899.16     17.12 o 
  -5   1   5      989.03     1036.70     13.15 o 
  -3   1   5    35335.90    35679.14    590.29 o 
  -1   1   5    31059.85    30426.73    583.19 o 
   1   1   5      668.49      709.66      6.70 o 
   3   1   5     2054.71     1813.87     20.64 o 
   5   1   5    14579.90    15628.90    130.26 o 
   7   1   5      587.45      597.96     11.44 o 
   9   1   5      210.14      221.74      7.90 o 
  11   1   5      325.45      313.90      8.97 o 
  13   1   5       13.47        6.53      4.68 o 
  15   1   5       71.72       74.45      8.16 o 
  17   1   5       36.36       42.99     11.26 o 
 -18   2   5        0.48       -1.86     10.53 o 
 -16   2   5       22.23       17.26      7.42 o 
 -14   2   5       13.29       15.24      6.48 o 
 -12   2   5     2512.98     2486.95     39.24 o 
 -10   2   5     1176.49     1247.52     20.87 o 
  -8   2   5      683.64      665.52     12.15 o 
  -6   2   5     1454.79     1570.18     15.59 o 
  -4   2   5     2900.04     2947.10     22.37 o 
  -2   2   5       61.63       68.10      5.90 o 
   0   2   5      210.36      177.31      8.31 o 
   2   2   5     3405.04     3717.37     34.74 o 
   4   2   5     2439.71     2528.20     29.90 o 
   6   2   5      119.59      214.19      9.33 o 
   8   2   5     2067.62     2016.72     32.15 o 
  10   2   5       42.41       61.06      4.07 o 
  12   2   5      130.68      138.31      8.68 o 
  14   2   5        3.36      -10.29     10.29 o 
  16   2   5       30.97       27.98     12.69 o 
 -17   3   5      103.16       82.72     22.71 o 
 -15   3   5        7.96        3.73      8.04 o 
 -13   3   5      110.42      105.62     12.87 o 
 -11   3   5      174.32      170.41      7.31 o 
  -9   3   5        2.81        3.87      4.01 o 
  -7   3   5        7.68       -0.96      4.32 o 
  -5   3   5        0.97       19.03      4.68 o 
  -3   3   5     1759.98     1874.78     20.05 o 
  -1   3   5     2557.86     3054.67     28.01 o 
   1   3   5      865.13     1070.48     13.76 o 
   3   3   5      128.88      152.90     11.30 o 
   5   3   5     2872.49     2770.39     37.37 o 
   7   3   5        2.95       -3.18      6.23 o 
   9   3   5       77.20       77.20     12.62 o 
  11   3   5      144.89      112.14     15.47 o 
  13   3   5        8.64       -6.13     10.19 o 
  15   3   5       55.95       53.36     13.61 o 
 -16   4   5        7.28       -0.53     12.36 o 
 -14   4   5      108.76      151.81     17.82 o 
 -12   4   5     1946.81     1926.00     27.60 o 
 -10   4   5     1264.67     1227.19     19.26 o 
  -8   4   5      193.47      217.40     10.54 o 
  -6   4   5      685.41      785.72     13.97 o 
  -4   4   5     1691.85     1689.17     18.72 o 
  -2   4   5      715.87      859.36     13.11 o 
   0   4   5     2151.46     2212.59     26.19 o 
   2   4   5     6473.10     6925.24     86.63 o 
   4   4   5     5885.80     5808.39     56.78 o 
   6   4   5     1739.62     1756.65     37.53 o 
   8   4   5       82.23       70.08     12.67 o 
  10   4   5     1116.47     1078.35     24.08 o 
  12   4   5      860.83      848.84     23.82 o 
  14   4   5      187.30      190.13     29.22 o 
 -15   5   5        3.17      -23.45     23.45 o 
 -13   5   5      193.19      201.12     29.96 o 
 -11   5   5        3.73        6.57      5.70 o 
  -9   5   5       64.22       83.74     11.96 o 
  -7   5   5        2.11       10.96      7.12 o 
  -5   5   5        1.03        3.22      5.22 o 
  -3   5   5        7.22       19.54      6.94 o 
  -1   5   5      595.03      567.71     35.05 o 
   1   5   5      140.51      129.38      8.77 o 
   3   5   5       57.01       72.63      7.66 o 
   5   5   5     1028.30      974.61     15.50 o 
   7   5   5     1011.65     1047.67     41.51 o 
   9   5   5      191.11      219.94     23.02 o 
  11   5   5      110.96      102.93     15.46 o 
  13   5   5       45.92       45.58     17.27 o 
 -12   6   5      161.81      156.78     21.33 o 
 -10   6   5      262.29      267.24     12.90 o 
  -8   6   5       30.02       42.75     10.04 o 
  -6   6   5      309.67      290.22     22.70 o 
  -4   6   5       21.19       21.98      8.30 o 
  -2   6   5      107.43      133.77     10.73 o 
   0   6   5      140.85      173.79     11.37 o 
   2   6   5     1364.80     1419.81     21.35 o 
   4   6   5      917.39      905.15     24.02 o 
   6   6   5       65.56       61.63      3.73 o 
   8   6   5       22.52       37.03     19.51 o 
  10   6   5      541.02      521.60     31.02 o 
  12   6   5      162.87      175.62     18.41 o 
 -11   7   5        3.97       -2.57     23.30 o 
  -9   7   5       40.44       38.32      7.51 o 
  -7   7   5        3.67        2.76      7.64 o 
  -5   7   5        1.55        7.52      8.32 o 
  -3   7   5       25.18       20.80      8.04 o 
  -1   7   5      147.00      165.95     10.77 o 
   1   7   5       17.29        8.92      7.79 o 
   3   7   5      326.13      349.49     14.53 o 
   5   7   5       85.43       90.19     23.43 o 
   7   7   5        0.01       -2.47     17.76 o 
   9   7   5       51.23       60.03     36.60 o 
  -6   8   5       32.12       25.14     10.23 o 
  -4   8   5       24.12       16.50     10.95 o 
  -2   8   5      250.03      204.00     16.77 o 
   0   8   5      216.06      300.22     26.53 o 
   2   8   5      496.07      484.43     77.34 o 
   4   8   5      190.56      234.30     41.96 o 
   6   8   5        2.02      -10.02     29.96 o 
 -18   0   6      149.91      212.29     16.09 o 
 -16   0   6     1354.96     1332.25     32.29 o 
 -14   0   6     1595.56     1692.48     49.31 o 
 -12   0   6     4099.27     4333.63     54.09 o 
 -10   0   6     2017.28     1881.41     52.54 o 
  -8   0   6     1503.55     1475.40     21.87 o 
  -6   0   6     4312.84     3699.54     46.73 o 
  -4   0   6      202.36      364.16     10.71 o 
  -2   0   6    13798.08    13625.90    182.20 o 
   0   0   6      804.69      753.11     13.43 o 
   2   0   6     3750.26     3036.70     29.36 o 
   4   0   6    17600.49    17179.42    200.05 o 
   6   0   6     1595.28     1450.71     20.46 o 
   8   0   6     4890.33     4904.46     47.97 o 
  10   0   6    10448.03    10292.27    108.35 o 
  12   0   6      734.51      749.50     17.40 o 
  14   0   6     1462.06     1466.43     40.10 o 
  16   0   6      757.52      816.51     25.24 o 
 -17   1   6      579.54      607.61     22.40 o 
 -15   1   6      445.65      484.85     23.89 o 
 -13   1   6      792.08      788.19     13.93 o 
 -11   1   6     1222.73     1259.71     16.94 o 
  -9   1   6      227.44      184.92      9.36 o 
  -7   1   6     2132.65     2175.12     21.31 o 
  -5   1   6     2746.40     2705.07     24.48 o 
  -3   1   6     3099.28     2969.00     27.20 o 
  -1   1   6    26383.38    26369.05    321.09 o 
   1   1   6     1079.36     1386.01     20.49 o 
   3   1   6     1103.38     1048.98     19.83 o 
   5   1   6     1853.94     1899.77     15.99 o 
   7   1   6      184.97      196.64     10.20 o 
   9   1   6     2494.70     2533.62     31.56 o 
  11   1   6      255.33      253.35      9.40 o 
  13   1   6      589.08      593.62     11.81 o 
  15   1   6      456.92      476.99     12.12 o 
  17   1   6       65.75       49.89     18.18 o 
 -18   2   6      814.73      816.56     21.82 o 
 -16   2   6     1475.32     1470.74     21.62 o 
 -14   2   6      875.12      874.62     21.20 o 
 -12   2   6     2502.83     2409.64     26.42 o 
 -10   2   6     3889.32     3820.76     45.04 o 
  -8   2   6     3946.54     3854.17     32.72 o 
  -6   2   6    17841.28    17287.12    146.05 o 
  -4   2   6     2264.65     2119.55     23.21 o 
  -2   2   6     5129.58     3927.56     34.81 o 
   0   2   6    11136.99    10995.95    137.72 o 
   2   2   6     2860.72     2487.54     18.60 o 
   4   2   6     8971.99     8950.72    126.22 o 
   6   2   6     1653.16     1697.70     21.27 o 
   8   2   6     4187.89     4055.95     41.18 o 
  10   2   6      686.13      707.50     16.49 o 
  12   2   6     1534.64     1726.60     71.15 o 
  14   2   6     1841.61     1865.36     44.63 o 
  16   2   6      538.37      550.13     20.49 o 
 -17   3   6      354.11      341.87     24.35 o 
 -15   3   6      510.14      553.44     19.07 o 
 -13   3   6       17.50       27.77      7.10 o 
 -11   3   6     3237.40     3163.37     31.78 o 
  -9   3   6      192.61      214.70     11.49 o 
  -7   3   6     1838.66     1731.28     16.92 o 
  -5   3   6      153.22      124.52      6.93 o 
  -3   3   6     4815.43     5299.88     52.89 o 
  -1   3   6     2325.63     2616.22     22.78 o 
   1   3   6     1099.79     1000.35     19.43 o 
   3   3   6     4303.67     4130.69     35.04 o 
   5   3   6     1121.40      911.33     29.12 o 
   7   3   6       38.23       33.47      7.49 o 
   9   3   6      965.81      848.87     19.28 o 
  11   3   6      205.97      232.44     12.70 o 
  13   3   6      677.58      678.15     19.46 o 
  15   3   6      556.75      544.29     21.26 o 
 -16   4   6     1267.78     1320.81     41.96 o 
 -14   4   6      362.68      388.41     17.24 o 
 -12   4   6     2629.87     2632.96     31.37 o 
 -10   4   6     4382.37     4370.58     45.89 o 
  -8   4   6     1757.59     1739.53     21.65 o 
  -6   4   6     5715.55     5917.17     61.95 o 
  -4   4   6     9951.22     9727.19     88.17 o 
  -2   4   6    17424.22    18379.28    177.03 o 
   0   4   6    10239.63    10406.20    116.27 o 
   2   4   6     3286.88     3394.04     38.91 o 
   4   4   6     7179.09     7359.78    113.21 o 
   6   4   6     4607.08     4342.42     60.55 o 
   8   4   6     3898.02     3931.82     50.03 o 
  10   4   6     1940.77     1951.21     41.76 o 
  12   4   6      884.06      882.43     26.36 o 
  14   4   6     1137.00     1164.45     31.98 o 
 -15   5   6      544.58      492.88     78.97 o 
 -13   5   6      761.73      771.81     22.32 o 
 -11   5   6      251.16      266.96     11.01 o 
  -9   5   6       75.63      117.20     10.04 o 
  -7   5   6      470.87      482.01     12.43 o 
  -5   5   6     1326.36     1479.34     18.96 o 
  -3   5   6     1486.51     1536.55     19.96 o 
  -1   5   6     6159.81     6458.08     67.38 o 
   1   5   6       16.47       18.17      5.66 o 
   3   5   6       59.68       51.86      5.71 o 
   5   5   6      369.82      394.54     13.92 o 
   7   5   6     1196.49     1186.38     31.70 o 
   9   5   6     1773.39     1670.87     29.91 o 
  11   5   6      578.05      570.22     23.20 o 
  13   5   6      561.67      573.22     27.36 o 
 -12   6   6     1357.26     1426.12     42.12 o 
 -10   6   6      975.37      990.90     22.26 o 
  -8   6   6     2724.72     2707.80     32.59 o 
  -6   6   6     5474.42     5333.87     57.22 o 
  -4   6   6     1097.41     1129.12     18.26 o 
  -2   6   6     3003.21     2942.08     32.05 o 
   0   6   6     3394.78     3275.39     47.17 o 
   2   6   6     4722.25     4604.18     57.09 o 
   4   6   6     5388.63     5267.58     65.87 o 
   6   6   6     1251.17     1210.16     86.43 o 
   8   6   6     1806.09     1711.08     53.10 o 
  10   6   6     2412.52     2375.97     41.48 o 
  12   6   6      496.14      523.73     54.67 o 
 -11   7   6     1186.44     1121.88     61.94 o 
  -9   7   6     1021.13      990.05     20.32 o 
  -7   7   6     1585.93     1569.40     26.89 o 
  -5   7   6      810.85      775.62     16.88 o 
  -3   7   6     1146.97     1053.09     20.42 o 
  -1   7   6     1308.06     1282.97     43.69 o 
   1   7   6      917.19      880.92     18.75 o 
   3   7   6     2656.30     2611.16     77.64 o 
   5   7   6     1999.00     1912.93     55.66 o 
   7   7   6      128.04      123.56     26.47 o 
   9   7   6      439.84      388.51     52.10 o 
  -6   8   6      946.07      917.81     29.33 o 
  -4   8   6      879.77      904.58     22.75 o 
  -2   8   6     1330.02     1338.01     27.04 o 
   0   8   6     1338.96     1361.80     34.07 o 
   2   8   6      499.64      543.27     20.99 o 
   4   8   6     1249.30     1305.65     67.84 o 
 -17   1   7       19.70       11.99      7.71 o 
 -15   1   7      230.50      273.81     15.99 o 
 -13   1   7       92.11       83.24      9.42 o 
 -11   1   7      102.28      132.36     12.23 o 
  -9   1   7      148.02      222.45      7.59 o 
  -7   1   7     1188.51     1463.35     16.12 o 
  -5   1   7    16490.68    16753.26    151.37 o 
  -3   1   7     7878.28     8325.60     68.84 o 
  -1   1   7     5047.58     5285.41     60.24 o 
   1   1   7     1739.41     2063.13     18.80 o 
   3   1   7      374.45      325.65      5.63 o 
   5   1   7       37.12       24.05      2.84 o 
   7   1   7      404.18      365.67      6.75 o 
   9   1   7      342.55      333.06      8.52 o 
  11   1   7        2.38       -3.74      4.79 o 
  13   1   7       21.51       26.63      5.59 o 
  15   1   7        9.76       -1.10     10.56 o 
 -18   2   7      113.02      113.23     10.69 o 
 -16   2   7        1.11        4.90      9.72 o 
 -14   2   7      369.99      353.14     16.92 o 
 -12   2   7     1803.90     1790.08     25.62 o 
 -10   2   7       19.07       24.24      6.22 o 
  -8   2   7       44.75       22.57      6.32 o 
  -6   2   7     1034.41     1104.57     18.84 o 
  -4   2   7     1778.10     1719.87     14.28 o 
  -2   2   7      628.82      617.49      7.55 o 
   0   2   7        1.34        5.13      3.58 o 
   2   2   7     1628.21     1912.32     16.03 o 
   4   2   7       36.95       76.33      6.55 o 
   6   2   7       37.15       75.02      9.77 o 
   8   2   7      470.75      536.02     15.54 o 
  10   2   7      292.63      293.30     15.16 o 
  12   2   7      411.89      407.96     15.02 o 
  14   2   7        1.15        2.32      8.51 o 
  16   2   7       42.58       44.74     17.22 o 
 -17   3   7       12.88       21.59     12.04 o 
 -15   3   7       74.93       71.08      8.27 o 
 -13   3   7       64.47       53.05     10.83 o 
 -11   3   7       36.39       41.71      7.05 o 
  -9   3   7       24.28       16.11      5.76 o 
  -7   3   7     2672.30     2760.99     24.04 o 
  -5   3   7     5466.93     5601.03     48.05 o 
  -3   3   7     1724.79     1876.59     24.02 o 
  -1   3   7      287.13      387.99      6.68 o 
   1   3   7      787.46      718.12      9.86 o 
   3   3   7     1253.42     1219.59     12.19 o 
   5   3   7     1072.35      964.49     20.12 o 
   7   3   7     1139.29     1094.23     24.82 o 
   9   3   7      270.13      244.16     13.64 o 
  11   3   7        4.11        6.18      9.04 o 
  13   3   7       15.89       28.13     13.59 o 
  15   3   7        5.76       10.46     12.04 o 
 -16   4   7        0.99        1.02     13.61 o 
 -14   4   7       67.23       37.46     10.54 o 
 -12   4   7      974.90      939.01     23.32 o 
 -10   4   7       17.24       23.58      7.36 o 
  -8   4   7      102.73       89.08      7.73 o 
  -6   4   7      330.24      332.05     22.61 o 
  -4   4   7      332.96      360.52     14.20 o 
  -2   4   7      909.55     1014.57     13.53 o 
   0   4   7      728.23      812.54     16.08 o 
   2   4   7      120.84      144.51      6.05 o 
   4   4   7       19.51       30.24      8.01 o 
   6   4   7        8.80       15.76      8.48 o 
   8   4   7       55.68      104.47     33.69 o 
  10   4   7      471.05      433.16     18.50 o 
  12   4   7      721.54      685.69     22.55 o 
  14   4   7       16.13       19.86     14.36 o 
 -15   5   7       59.21       39.48     18.63 o 
 -13   5   7      143.83      148.59     14.91 o 
 -11   5   7      275.29      277.42     15.14 o 
  -9   5   7      470.01      467.84     14.95 o 
  -7   5   7      124.34      132.47     11.00 o 
  -5   5   7       60.88       58.48      6.77 o 
  -3   5   7     1031.73      993.72     13.91 o 
  -1   5   7       97.75      142.22      7.95 o 
   1   5   7       73.80       91.38      8.82 o 
   3   5   7        2.94       12.22      5.79 o 
   5   5   7      157.10      137.84     24.97 o 
   7   5   7      272.75      258.60     25.79 o 
   9   5   7        7.65        3.01      8.90 o 
  11   5   7       27.91        9.39     10.90 o 
  13   5   7       82.02       77.86     15.65 o 
 -12   6   7      207.05      175.90     21.09 o 
 -10   6   7      177.36      195.98     11.82 o 
  -8   6   7      317.50      344.99     15.46 o 
  -6   6   7      141.49      168.41     10.22 o 
  -4   6   7      787.67      794.66     17.21 o 
  -2   6   7     1732.77     1702.74     22.88 o 
   0   6   7     2521.43     2420.33     51.01 o 
   2   6   7     1181.61     1161.52     21.41 o 
   4   6   7      303.37      313.12     25.11 o 
   6   6   7      171.08     1125.68    578.51 o 
   8   6   7      349.41      321.52     46.68 o 
  10   6   7      291.29      307.68     20.44 o 
 -11   7   7        1.88       20.85     15.74 o 
  -9   7   7       10.60        6.22      8.62 o 
  -7   7   7       40.20       36.42      9.71 o 
  -5   7   7       24.03       27.96      8.46 o 
  -3   7   7      226.99      219.99     12.23 o 
  -1   7   7        4.34        6.72      8.21 o 
   1   7   7        0.02        7.42      9.23 o 
   3   7   7       25.77       29.69     13.17 o 
   5   7   7       69.46       58.15     24.06 o 
   7   7   7        3.81       -4.96     19.52 o 
   9   7   7       17.53       -0.14     11.37 o 
  -6   8   7        0.62      -10.71     10.71 o 
  -4   8   7        0.06      -11.18     11.95 o 
  -2   8   7      181.43      213.99     15.93 o 
   0   8   7      443.81      430.99     17.35 o 
   2   8   7      230.66      236.27     16.45 o 
   4   8   7        1.65        2.68     46.63 o 
 -18   0   8      750.04      788.29     29.19 o 
 -16   0   8     3101.75     3077.80     48.93 o 
 -14   0   8     7463.41     7515.49    102.95 o 
 -12   0   8     6277.01     6169.73    107.61 o 
 -10   0   8      193.10      207.13     11.60 o 
  -8   0   8     5704.24     5273.24     70.43 o 
  -6   0   8    52278.21    52106.21    969.80 o 
  -4   0   8    27961.82    26426.26    413.50 o 
  -2   0   8    51897.46    48914.87    899.78 o 
   0   0   8     1762.66     1232.43     32.70 o 
   2   0   8    27990.60    26258.95    405.55 o 
   4   0   8    15634.19    15074.14    151.42 o 
   6   0   8     9088.44     9566.32    110.23 o 
   8   0   8    19550.82    19661.27    252.55 o 
  10   0   8    20343.49    21041.33    340.08 o 
  12   0   8     2090.30     1979.09     42.81 o 
  14   0   8     1800.17     1816.02     71.40 o 
  16   0   8      276.17      256.18     34.62 o 
 -17   1   8      870.04      861.10     27.35 o 
 -15   1   8      604.30      600.42     16.43 o 
 -13   1   8     1212.79     1154.45     18.24 o 
 -11   1   8     2639.00     2565.79     26.58 o 
  -9   1   8     2104.10     1931.72     21.14 o 
  -7   1   8     3204.87     3065.26     28.39 o 
  -5   1   8       77.20       40.37      6.39 o 
  -3   1   8      943.44      861.73     13.17 o 
  -1   1   8     7382.31     7078.82    112.66 o 
   1   1   8     2718.43     3303.10     27.06 o 
   3   1   8     1620.60     1487.33     17.92 o 
   5   1   8      108.96       71.92      4.32 o 
   7   1   8       45.65       43.92      4.36 o 
   9   1   8      751.78      706.31     10.09 o 
  11   1   8       50.27       36.91      7.76 o 
  13   1   8      346.98      356.08      9.89 o 
  15   1   8      340.94      345.26     25.52 o 
 -18   2   8      637.88      660.89     18.66 o 
 -16   2   8      817.33      832.74     17.87 o 
 -14   2   8       11.81       21.03      7.57 o 
 -12   2   8     3060.24     2921.26     33.09 o 
 -10   2   8     7279.88     7305.97     72.40 o 
  -8   2   8     5883.34     5477.53     47.90 o 
  -6   2   8      523.53      457.82     16.55 o 
  -4   2   8      308.81      442.54     15.66 o 
  -2   2   8     3081.81     3060.93     32.16 o 
   0   2   8     7130.20     7364.23     74.24 o 
   2   2   8     1339.51     1245.27     16.03 o 
   4   2   8     8668.64     8306.24    112.54 o 
   6   2   8      236.66      162.56     12.69 o 
   8   2   8      604.27      490.48     14.39 o 
  10   2   8      254.80      278.09     13.28 o 
  12   2   8      621.80      677.67     24.43 o 
  14   2   8      990.81     1088.97     29.59 o 
  16   2   8      398.27      440.73     53.85 o 
 -17   3   8      648.21      622.77     20.97 o 
 -15   3   8      803.54      832.79     19.93 o 
 -13   3   8      945.18      948.93     18.58 o 
 -11   3   8     2964.42     2948.97     33.61 o 
  -9   3   8       37.37       38.45      6.80 o 
  -7   3   8     9552.91     9482.15     80.15 o 
  -5   3   8     7524.19     7245.99     60.83 o 
  -3   3   8     2081.12     1642.14     18.80 o 
  -1   3   8     3209.61     3086.54     26.70 o 
   1   3   8     7727.77     7270.38     78.69 o 
   3   3   8     7153.28     6978.60     56.66 o 
   5   3   8     3004.27     3143.98     40.30 o 
   7   3   8     1828.24     1827.26     32.98 o 
   9   3   8     2648.57     2814.87     56.31 o 
  11   3   8     1759.45     1670.40     43.85 o 
  13   3   8     1347.79     1407.59     39.93 o 
  15   3   8      159.91      190.05     20.04 o 
 -16   4   8     1780.59     1598.60     56.86 o 
 -14   4   8     1870.33     1874.07     34.97 o 
 -12   4   8     4850.69     4824.18     67.51 o 
 -10   4   8     4362.79     4268.89     43.46 o 
  -8   4   8     4603.97     4621.53     44.30 o 
  -6   4   8    16694.04    16367.30    185.17 o 
  -4   4   8    10659.83    10302.88    105.73 o 
  -2   4   8    17884.43    17602.37    169.04 o 
   0   4   8    10345.95     9967.53    114.98 o 
   2   4   8     5224.80     5262.92     54.26 o 
   4   4   8     5057.50     5122.13     46.20 o 
   6   4   8     4247.45     4341.23     59.76 o 
   8   4   8     4713.62     4722.82     71.01 o 
  10   4   8     1901.15     1859.51     35.44 o 
  12   4   8     1176.07     1176.87     31.58 o 
  14   4   8      884.35      883.50     30.87 o 
 -15   5   8       94.06      110.08     23.87 o 
 -13   5   8      167.49      190.90     10.94 o 
 -11   5   8      153.64      189.42     23.41 o 
  -9   5   8       41.10       33.16      8.31 o 
  -7   5   8       36.86       40.30      7.03 o 
  -5   5   8       13.95       14.29      6.63 o 
  -3   5   8      154.84      198.20     12.21 o 
  -1   5   8     1088.48     1093.23     15.73 o 
   1   5   8      373.87      318.16     16.44 o 
   3   5   8      444.91      481.37      9.27 o 
   5   5   8      144.89      167.21     30.07 o 
   7   5   8      480.58      545.48     33.80 o 
   9   5   8      849.29      829.85     33.22 o 
  11   5   8       73.29       78.95     15.20 o 
  13   5   8      223.01      180.55     20.29 o 
 -12   6   8      976.12     1004.34     21.47 o 
 -10   6   8      545.74      570.18     19.41 o 
  -8   6   8     2067.04     2161.12     29.85 o 
  -6   6   8     2680.95     2771.86     31.07 o 
  -4   6   8     1734.06     1802.44     22.48 o 
  -2   6   8     3505.14     3589.65     37.38 o 
   0   6   8     1613.17     1675.78     27.68 o 
   2   6   8     3181.37     3193.37     58.40 o 
   4   6   8     3811.64     3869.01     99.80 o 
   6   6   8      806.46     1943.02    647.29 o 
   8   6   8     1661.94     1568.61     34.99 o 
  10   6   8     1837.59     1852.07     52.38 o 
 -11   7   8     1007.74     1073.82     33.25 o 
  -9   7   8     1384.73     1457.49     26.82 o 
  -7   7   8     2602.56     2473.04     31.53 o 
  -5   7   8      643.94      677.77     15.88 o 
  -3   7   8     1323.12     1354.80     21.26 o 
  -1   7   8     2156.98     2183.13     28.15 o 
   1   7   8     1186.69     1173.21     17.70 o 
   3   7   8     1781.88     1783.10     36.78 o 
   5   7   8     1045.27     1088.76     50.12 o 
   7   7   8      332.28      435.14     81.19 o 
  -6   8   8      594.83      584.85     16.44 o 
  -4   8   8      422.32      444.05     18.95 o 
  -2   8   8      981.71      951.97     27.81 o 
   0   8   8     1185.32     1172.06     22.81 o 
   2   8   8     1103.84     1060.40     97.91 o 
   4   8   8     1530.61     1551.72     78.57 o 
 -17   1   9       28.36       39.54     10.13 o 
 -15   1   9      893.87      850.76     16.68 o 
 -13   1   9      915.27      859.46     18.13 o 
 -11   1   9      439.07      402.20     13.90 o 
  -9   1   9       23.22        3.58      5.30 o 
  -7   1   9    10957.24    11667.09    104.46 o 
  -5   1   9     7365.90     7272.49     60.13 o 
  -3   1   9    11686.06    12988.29    127.08 o 
  -1   1   9    20086.06    19534.98    372.53 o 
   1   1   9    10519.11    10867.56    118.68 o 
   3   1   9      543.59      523.28     11.94 o 
   5   1   9       68.59       56.38      4.17 o 
   7   1   9      602.31      545.08      8.06 o 
   9   1   9     1909.62     1786.55     17.71 o 
  11   1   9     1869.55     1680.71     19.59 o 
  13   1   9       85.60       96.96     10.80 o 
  15   1   9        0.03       16.99     15.44 o 
 -18   2   9        6.92        6.54      9.12 o 
 -16   2   9      168.70      146.33     13.44 o 
 -14   2   9        6.10        8.51      7.80 o 
 -12   2   9      582.69      614.19     14.03 o 
 -10   2   9       27.41       27.22      7.68 o 
  -8   2   9      489.05      459.96     13.64 o 
  -6   2   9     4333.13     4202.44     43.22 o 
  -4   2   9      431.40      519.85      7.90 o 
  -2   2   9      103.19      100.69      6.94 o 
   0   2   9       27.22       19.87      4.46 o 
   2   2   9     1966.53     2040.46     26.28 o 
   4   2   9      921.81     1100.17     11.36 o 
   6   2   9      534.58      536.88     22.41 o 
   8   2   9      379.10      380.18     31.86 o 
  10   2   9       13.17        3.32      9.04 o 
  12   2   9      176.26      182.80     14.44 o 
  14   2   9        0.63       -8.53     11.64 o 
 -17   3   9       12.92        2.98     10.90 o 
 -15   3   9      127.83      162.24     24.42 o 
 -13   3   9      124.77      123.19     10.35 o 
 -11   3   9      123.93      138.21      9.27 o 
  -9   3   9      467.14      540.06     15.39 o 
  -7   3   9        5.26        0.60      4.69 o 
  -5   3   9       57.55       89.40      5.08 o 
  -3   3   9       29.95       27.75      5.54 o 
  -1   3   9        4.55        2.07      1.42 o 
   1   3   9        2.49        3.86      2.66 o 
   3   3   9      230.04      254.72      5.59 o 
   5   3   9      202.21      330.24     29.57 o 
   7   3   9        0.61        0.47      7.28 o 
   9   3   9      129.73      175.10     16.90 o 
  11   3   9      359.53      276.94     17.52 o 
  13   3   9        7.21       13.32     14.63 o 
  15   3   9        3.51       -1.75     19.12 o 
 -16   4   9       73.55       73.08     19.13 o 
 -14   4   9       31.94       26.41      9.58 o 
 -12   4   9      642.94      694.56     40.94 o 
 -10   4   9       90.61       95.51     10.28 o 
  -8   4   9      931.39      955.27     16.87 o 
  -6   4   9     4067.66     4220.32     47.94 o 
  -4   4   9     1322.73     1390.14     18.04 o 
  -2   4   9      729.43      897.45     11.08 o 
   0   4   9      313.32      370.03     11.37 o 
   2   4   9     3033.35     3202.62     37.39 o 
   4   4   9       89.97       97.01      9.21 o 
   6   4   9     2513.20     2459.47     35.62 o 
   8   4   9     1227.54     1190.14     25.72 o 
  10   4   9      377.04      408.23     20.64 o 
  12   4   9        0.18        2.92     15.12 o 
  14   4   9      198.57      246.79     37.71 o 
 -15   5   9       35.66       32.70     17.98 o 
 -13   5   9       86.97       77.25     15.02 o 
 -11   5   9      294.47      333.44     22.39 o 
  -9   5   9       67.79       65.07      9.22 o 
  -7   5   9      334.87      322.43     15.83 o 
  -5   5   9      130.43      165.99     15.93 o 
  -3   5   9      385.50      429.16     19.68 o 
  -1   5   9       11.71        5.05      4.07 o 
   1   5   9      191.78      190.09      9.72 o 
   3   5   9      201.59      217.73     11.61 o 
   5   5   9       53.90       34.76      8.03 o 
   7   5   9       83.19      100.02     14.26 o 
   9   5   9       36.31       46.98     12.07 o 
  11   5   9       39.04       27.56     19.21 o 
 -12   6   9      120.22      141.26     12.17 o 
 -10   6   9      107.63       72.39      8.95 o 
  -8   6   9        2.11        1.14      7.71 o 
  -6   6   9      238.29      250.57     12.23 o 
  -4   6   9      363.56      359.80     16.63 o 
  -2   6   9       83.92       99.62      7.77 o 
   0   6   9      649.61      638.85     12.79 o 
   2   6   9       67.49       83.51     19.35 o 
   4   6   9        4.21        2.13     12.10 o 
   6   6   9      375.56      260.11     42.93 o 
   8   6   9        3.74        4.97     10.87 o 
  10   6   9       10.51       26.22     13.14 o 
  -9   7   9       36.90       22.27      9.14 o 
  -7   7   9      333.20      337.74     18.75 o 
  -5   7   9       31.68       36.58      9.47 o 
  -3   7   9       39.95       22.99      9.18 o 
  -1   7   9      260.06      271.77     16.58 o 
   1   7   9      128.83      154.37      9.25 o 
   3   7   9       22.36        8.90     19.26 o 
   5   7   9       42.96       45.72     29.85 o 
   7   7   9      117.85      149.27     36.21 o 
  -6   8   9      165.97      191.23     20.85 o 
  -4   8   9       15.45       19.88     14.82 o 
  -2   8   9       74.90       92.18     13.79 o 
   0   8   9        1.40       -4.35     11.49 o 
   2   8   9       14.69        4.31     26.81 o 
 -18   0  10      681.23      724.22     29.93 o 
 -16   0  10     3697.39     3505.98     61.53 o 
 -14   0  10     4700.75     4495.33     62.80 o 
 -12   0  10    10117.29     9605.01    146.30 o 
 -10   0  10     3483.51     3624.59     45.19 o 
  -8   0  10    18597.11    17483.18    264.58 o 
  -6   0  10    15942.06    15798.19    239.27 o 
  -4   0  10    46676.14    45544.51    832.24 o 
  -2   0  10    36855.79    37273.50   1475.25 o 
   0   0  10    31307.95    32007.68    525.37 o 
   2   0  10    29281.82    28525.04    455.79 o 
   4   0  10    32544.14    32544.26    443.18 o 
   6   0  10     2055.96     1955.74     21.62 o 
   8   0  10    13473.89    13214.43    172.37 o 
  10   0  10     2149.00     2138.15     31.10 o 
  12   0  10     1068.90     1054.45     59.39 o 
  14   0  10      908.33      893.33     92.49 o 
 -17   1  10     1342.43     1297.05     21.96 o 
 -15   1  10     1511.20     1489.85     23.43 o 
 -13   1  10     1419.57     1410.27     26.79 o 
 -11   1  10     2490.87     2478.53     28.27 o 
  -9   1  10     3136.94     3145.43     30.25 o 
  -7   1  10     9627.86     9920.17     88.16 o 
  -5   1  10     2589.77     2501.70     26.00 o 
  -3   1  10     9136.12     9509.71     92.69 o 
  -1   1  10     7783.44     7621.66     72.29 o 
   1   1  10       66.32       99.02      4.27 o 
   3   1  10     3457.77     3623.90     26.80 o 
   5   1  10      376.39      393.50      6.88 o 
   7   1  10     3032.72     3056.55     24.41 o 
   9   1  10     2126.27     2125.48     20.97 o 
  11   1  10      217.89      257.67     13.51 o 
  13   1  10      646.01      646.71     13.10 o 
  15   1  10      430.19      474.14     38.23 o 
 -18   2  10      939.25      932.67     30.86 o 
 -16   2  10      556.68      593.15     17.26 o 
 -14   2  10      865.07      878.46     17.47 o 
 -12   2  10     3388.80     3378.92     36.36 o 
 -10   2  10     5680.24     5710.13     59.79 o 
  -8   2  10     7046.83     7211.45     68.24 o 
  -6   2  10    13974.70    14783.37    140.40 o 
  -4   2  10     2232.92     2004.63     21.13 o 
  -2   2  10    21651.56    21865.72    281.21 o 
   0   2  10     4800.28     4492.79     50.26 o 
   2   2  10    12443.06    12725.66    109.49 o 
   4   2  10     6466.75     6737.93     63.62 o 
   6   2  10     5692.91     5579.45     48.52 o 
   8   2  10     2536.28     2529.59     56.02 o 
  10   2  10     2216.93     2259.43     41.02 o 
  12   2  10     1949.17     1950.38     33.13 o 
  14   2  10     1499.11     1611.60     38.97 o 
 -17   3  10      338.37      402.48     17.25 o 
 -15   3  10        8.48       12.18      7.75 o 
 -13   3  10     2158.14     2126.90     28.82 o 
 -11   3  10     2891.61     2743.46     33.94 o 
  -9   3  10      183.63      159.99      9.77 o 
  -7   3  10     2379.74     2299.16     24.69 o 
  -5   3  10     1234.67     1221.69     43.75 o 
  -3   3  10      585.48      591.06     13.51 o 
  -1   3  10     3643.64     3740.86     42.55 o 
   1   3  10     7780.02     8237.38     77.56 o 
   3   3  10     9137.94     8959.65     75.72 o 
   5   3  10     1946.21     1984.28     32.36 o 
   7   3  10       24.64       23.30      8.27 o 
   9   3  10      558.32      565.77     18.40 o 
  11   3  10      506.28      502.22     20.24 o 
  13   3  10     1175.32     1165.95     51.17 o 
 -16   4  10     1941.85     1844.62     27.61 o 
 -14   4  10     1075.37     1059.57     19.13 o 
 -12   4  10     3810.46     3781.73     43.80 o 
 -10   4  10     2482.40     2349.11     31.64 o 
  -8   4  10     5224.95     5162.93     50.98 o 
  -6   4  10     6941.50     6599.51     93.83 o 
  -4   4  10     3918.86     4022.70     40.57 o 
  -2   4  10     7923.08     7772.25     71.17 o 
   0   4  10     5044.03     5270.68     57.86 o 
   2   4  10     1394.86     1387.86     15.92 o 
   4   4  10     2934.78     2756.95     42.37 o 
   6   4  10     2515.66     2538.03     43.23 o 
   8   4  10     4554.58     4425.31     84.51 o 
  10   4  10      768.49      856.16     29.52 o 
  12   4  10      920.61      959.78     32.05 o 
 -15   5  10      913.99      856.26     33.67 o 
 -13   5  10      371.59      348.00     15.31 o 
 -11   5  10      406.18      415.07     22.06 o 
  -9   5  10      812.27      820.69     21.06 o 
  -7   5  10     3863.27     3662.24     44.32 o 
  -5   5  10     2333.71     2255.45     26.33 o 
  -3   5  10     4861.48     4716.47     46.29 o 
  -1   5  10     3893.24     3747.41     34.55 o 
   1   5  10      197.26      174.05      8.72 o 
   3   5  10     1650.70     1543.15     17.54 o 
   5   5  10     1470.69     1470.58     24.59 o 
   7   5  10     3911.33     3750.33     57.25 o 
   9   5  10     1498.35     1443.82     55.05 o 
  11   5  10      459.32      383.38     22.66 o 
 -12   6  10     1564.94     1602.41     26.50 o 
 -10   6  10      925.96      977.80     19.68 o 
  -8   6  10     1852.48     1810.22     28.39 o 
  -6   6  10     2013.66     2040.28     25.30 o 
  -4   6  10     2713.22     2814.27     31.91 o 
  -2   6  10     3184.02     3158.66     39.05 o 
   0   6  10     1523.37     1487.41     20.00 o 
   2   6  10     4834.41     4843.36     56.67 o 
   4   6  10     3806.36     3728.99     47.13 o 
   6   6  10      535.47      523.74     22.71 o 
   8   6  10     1161.39     1083.96     26.47 o 
  10   6  10     1006.53      979.50     28.37 o 
  -9   7  10      400.12      422.20     14.23 o 
  -7   7  10      127.90      191.54     12.72 o 
  -5   7  10       24.05       22.54     10.48 o 
  -3   7  10       79.97       88.98      8.14 o 
  -1   7  10      106.39      143.83     20.92 o 
   1   7  10      215.11      224.61     37.40 o 
   3   7  10      673.56      663.28     38.94 o 
   5   7  10       11.48       25.72     22.80 o 
   7   7  10       12.23       54.16     31.56 o 
  -4   8  10      365.30      376.71     17.29 o 
  -2   8  10     1596.89     1537.08     33.82 o 
   0   8  10     1170.94     1175.42     25.64 o 
   2   8  10      989.70      736.18    370.56 o 
 -17   1  11       69.93       65.83     11.00 o 
 -15   1  11      502.89      529.63     20.66 o 
 -13   1  11     1319.06     1304.37     21.96 o 
 -11   1  11       13.02       22.84      7.14 o 
  -9   1  11       26.79       44.54      7.93 o 
  -7   1  11      535.98      471.37     15.68 o 
  -5   1  11      418.18      502.24     31.72 o 
  -3   1  11       47.37       51.50      6.82 o 
  -1   1  11     5511.04     5848.79     54.03 o 
   1   1  11     6199.92     6492.65     59.11 o 
   3   1  11       26.98       33.03      5.18 o 
   5   1  11     1587.78     1574.27     12.67 o 
   7   1  11      316.67      315.55     10.49 o 
   9   1  11      946.93      946.94     11.87 o 
  11   1  11       19.99       27.86      5.20 o 
  13   1  11       48.01       32.34      5.88 o 
  15   1  11        8.65       23.77     12.68 o 
 -18   2  11       12.61       10.13      9.28 o 
 -16   2  11      536.49      545.25     16.31 o 
 -14   2  11      159.22      174.06     13.50 o 
 -12   2  11      774.09      701.73     17.50 o 
 -10   2  11      695.56      775.48     16.54 o 
  -8   2  11     1322.30     1293.11     18.40 o 
  -6   2  11     1914.93     2014.23     25.07 o 
  -4   2  11      284.36      243.70      6.73 o 
  -2   2  11      719.71      831.68     15.02 o 
   0   2  11     1270.97     1296.13     17.16 o 
   2   2  11     1964.35     2079.89     19.56 o 
   4   2  11      555.72      588.12     15.14 o 
   6   2  11      390.81      331.31     13.85 o 
   8   2  11       80.01       67.04      3.29 o 
  10   2  11      172.46      164.36     14.04 o 
  12   2  11       69.56       39.22     20.65 o 
  14   2  11        0.26        6.46     13.28 o 
 -17   3  11        1.31       19.31     10.15 o 
 -15   3  11       30.40       31.59      8.91 o 
 -13   3  11      130.31      162.28     19.22 o 
 -11   3  11        6.39       37.87     11.50 o 
  -9   3  11      136.97      166.07      9.53 o 
  -7   3  11      195.95      152.34     12.97 o 
  -5   3  11      159.01      231.08      8.29 o 
  -3   3  11        1.10       11.51      6.95 o 
  -1   3  11     1004.37      896.10     14.44 o 
   1   3  11      709.92      738.32     18.34 o 
   3   3  11      147.88      137.31      5.78 o 
   5   3  11      254.90      263.46     15.09 o 
   7   3  11        0.77        5.17      8.02 o 
   9   3  11      216.95      186.21     17.96 o 
  11   3  11        0.00       -6.90     18.00 o 
  13   3  11        0.05      -13.41     13.41 o 
 -16   4  11      142.16      156.33     11.92 o 
 -14   4  11       38.27       25.36      9.79 o 
 -12   4  11      166.30      200.43     15.65 o 
 -10   4  11      444.06      418.44     27.09 o 
  -8   4  11      801.73      747.47     19.48 o 
  -6   4  11     1364.76     1272.59     28.09 o 
  -4   4  11      622.41      655.06     20.08 o 
  -2   4  11       55.77       86.37     13.59 o 
   0   4  11     2652.86     2714.08     29.01 o 
   2   4  11     4674.34     4535.06    133.53 o 
   4   4  11      633.79      616.31     21.47 o 
   6   4  11      252.41      229.22     16.99 o 
   8   4  11      414.64      395.85     16.64 o 
  10   4  11       71.18       73.25     21.09 o 
  12   4  11       48.13       53.69     14.86 o 
 -15   5  11       18.20       10.95     10.35 o 
 -13   5  11      111.09       88.96     12.03 o 
 -11   5  11        3.37       12.16     10.97 o 
  -9   5  11       17.26       16.22      8.21 o 
  -7   5  11      652.27      607.66     26.80 o 
  -5   5  11       75.68       83.16      9.14 o 
  -3   5  11       95.66       88.95      7.43 o 
  -1   5  11      156.45      140.97     13.20 o 
   1   5  11      210.87      190.94      6.99 o 
   3   5  11        6.33       11.00      3.10 o 
   5   5  11      138.32      116.99     12.40 o 
   7   5  11      704.35      711.34     29.23 o 
   9   5  11      104.33      114.51     13.53 o 
  11   5  11       36.88       23.10     13.15 o 
 -12   6  11      267.00      302.33     22.90 o 
 -10   6  11      104.44       83.88     11.29 o 
  -8   6  11      458.00      426.91     15.55 o 
  -6   6  11      359.12      333.38     13.38 o 
  -4   6  11       69.88       75.87      7.30 o 
  -2   6  11        2.25        1.10      5.59 o 
   0   6  11      133.39      134.50      9.78 o 
   2   6  11      668.40      653.32     13.07 o 
   4   6  11      613.15      593.07     24.09 o 
   6   6  11       60.13       47.14     19.11 o 
   8   6  11       29.18       19.84     23.82 o 
  -9   7  11       13.38       -0.25      8.02 o 
  -7   7  11       17.77       17.37      9.23 o 
  -5   7  11        2.00        2.18      6.96 o 
  -3   7  11        2.85        2.66      8.22 o 
  -1   7  11       15.15       16.92     10.30 o 
   1   7  11      189.76      182.42     10.12 o 
   3   7  11      130.45      149.47     28.03 o 
   5   7  11       24.24       15.08     25.53 o 
   7   7  11        0.39       11.54     31.20 o 
  -4   8  11       83.01       78.03     12.94 o 
  -2   8  11       44.93       46.66     12.17 o 
   0   8  11       31.36       23.40      9.15 o 
 -18   0  12      573.00      544.51     40.10 o 
 -16   0  12      910.57      917.65     43.26 o 
 -14   0  12      553.95      561.72     26.56 o 
 -12   0  12     1809.38     1903.51     39.95 o 
 -10   0  12     1545.03     1382.77     32.11 o 
  -8   0  12     7426.08     7739.63    110.82 o 
  -6   0  12    14244.14    14018.32    205.97 o 
  -4   0  12    39333.59    40239.67    712.45 o 
  -2   0  12    14138.79    14703.59    211.56 o 
   0   0  12      983.56     1191.60     24.86 o 
   2   0  12     5116.33     5154.55     75.88 o 
   4   0  12    13731.48    13516.28    157.66 o 
   6   0  12     4230.45     4169.19     46.58 o 
   8   0  12     4110.09     4233.54     47.68 o 
  10   0  12      468.80      399.94     19.63 o 
  12   0  12      688.84      658.80     17.67 o 
  14   0  12      143.13      166.94     36.29 o 
 -17   1  12     1003.89     1004.29     22.12 o 
 -15   1  12     1167.32     1121.96     23.55 o 
 -13   1  12     1533.42     1455.79     22.34 o 
 -11   1  12     1937.66     1815.88     26.04 o 
  -9   1  12     2769.54     2767.34     28.57 o 
  -7   1  12     5916.02     5541.92     50.76 o 
  -5   1  12     1322.25     1279.65     18.98 o 
  -3   1  12     8100.73     8015.94     77.30 o 
  -1   1  12     7402.64     7441.10     72.69 o 
   1   1  12     5724.69     5743.08     51.78 o 
   3   1  12     9186.77     9078.21     87.52 o 
   5   1  12     1230.52     1239.63     12.10 o 
   7   1  12     5890.67     5798.29     50.00 o 
   9   1  12     2841.14     2873.13     29.39 o 
  11   1  12      704.59      690.38     11.41 o 
  13   1  12     1219.39     1178.71     25.45 o 
 -18   2  12     1120.13     1148.75     37.25 o 
 -16   2  12     1558.53     1568.58     25.85 o 
 -14   2  12     3995.06     3912.46     44.49 o 
 -12   2  12     8948.32     8571.54     97.19 o 
 -10   2  12     8809.81     8808.76     89.77 o 
  -8   2  12    16795.47    15691.85    155.24 o 
  -6   2  12    13405.21    13591.48    128.47 o 
  -4   2  12     6036.69     5630.38     49.52 o 
  -2   2  12    34467.43    34545.17    493.58 o 
   0   2  12    39434.31    40174.50    582.07 o 
   2   2  12    33582.56    33469.15    365.23 o 
   4   2  12     9774.89     9931.00     88.22 o 
   6   2  12     5834.84     5671.06     49.07 o 
   8   2  12     8234.20     8062.45    101.50 o 
  10   2  12     3736.95     3800.89     59.18 o 
  12   2  12     3186.00     3118.55     51.16 o 
  14   2  12     2364.20     2319.59     49.93 o 
 -17   3  12      260.70      258.75     16.43 o 
 -15   3  12       16.89        6.44      8.90 o 
 -13   3  12     1511.73     1516.67     25.26 o 
 -11   3  12     1124.91     1162.29     25.85 o 
  -9   3  12      378.45      383.67     19.32 o 
  -7   3  12     3558.22     3569.12     35.63 o 
  -5   3  12     1435.07     1349.16     22.91 o 
  -3   3  12     3078.10     3032.69     36.57 o 
  -1   3  12     1339.13     1420.51     24.87 o 
   1   3  12      114.22      107.37      6.89 o 
   3   3  12     2375.87     2316.64     32.24 o 
   5   3  12     1589.11     1572.74     20.62 o 
   7   3  12       92.92       97.23     10.46 o 
   9   3  12      175.46      154.49     13.23 o 
  11   3  12      716.63      740.82     25.15 o 
  13   3  12      688.78      705.58     31.01 o 
 -16   4  12      740.06      736.48     25.92 o 
 -14   4  12      448.42      453.65     14.89 o 
 -12   4  12     1471.63     1468.07     22.70 o 
 -10   4  12      399.50      415.94     20.29 o 
  -8   4  12     2306.27     2392.16     30.20 o 
  -6   4  12     2593.85     2495.11     36.22 o 
  -4   4  12     1606.39     1532.17     31.26 o 
  -2   4  12     4271.97     4201.65     66.05 o 
   0   4  12      866.37      796.34     19.45 o 
   2   4  12     1298.81     1329.86     17.44 o 
   4   4  12     2834.46     2654.24     22.38 o 
   6   4  12     3043.28     3132.11     46.98 o 
   8   4  12     2073.42     2014.17     36.45 o 
  10   4  12      857.18      852.82     24.03 o 
  12   4  12      828.90      804.12     33.33 o 
 -13   5  12      959.17     1026.89     29.04 o 
 -11   5  12     1034.05     1010.49     26.20 o 
  -9   5  12     1459.24     1463.02     29.88 o 
  -7   5  12     3988.16     3896.15     59.29 o 
  -5   5  12     3192.34     3246.29     34.92 o 
  -3   5  12     4853.10     4762.55     55.90 o 
  -1   5  12     3807.47     3715.74     41.48 o 
   1   5  12     3278.11     3254.21     35.25 o 
   3   5  12     3650.92     3561.55     70.11 o 
   5   5  12      921.82      932.55     76.24 o 
   7   5  12     2816.14     2786.43     51.10 o 
   9   5  12     1415.08     1317.79     84.37 o 
  11   5  12      211.74      192.16     38.43 o 
 -12   6  12     1038.98     1113.26     32.15 o 
 -10   6  12     1132.89     1196.57     27.29 o 
  -8   6  12     1909.26     1886.86     28.65 o 
  -6   6  12     1858.18     1942.03     24.18 o 
  -4   6  12     3431.44     3407.64     38.00 o 
  -2   6  12     2644.09     2577.35     26.92 o 
   0   6  12     1254.55     1261.68     27.07 o 
   2   6  12     3302.61     3177.12     58.72 o 
   4   6  12     2318.72     2466.34     79.26 o 
   6   6  12      735.09      740.62     52.22 o 
   8   6  12     1637.11     1550.69     71.72 o 
  -9   7  12      212.72      236.01     18.24 o 
  -7   7  12       16.55       16.68     13.40 o 
  -5   7  12      252.16      236.38     19.72 o 
  -3   7  12       29.50       23.22     12.75 o 
  -1   7  12       57.89       62.52      9.73 o 
   1   7  12       53.27       54.47      8.11 o 
   3   7  12      161.37      121.98     59.72 o 
   5   7  12       10.99        3.33     21.24 o 
  -2   8  12     1714.40     1749.15     49.56 o 
 -17   1  13      240.65      252.55     14.84 o 
 -15   1  13        1.86        5.86     11.24 o 
 -13   1  13      233.59      203.88     19.34 o 
 -11   1  13     1618.27     1698.20     22.73 o 
  -9   1  13     2086.12     2165.43     27.32 o 
  -7   1  13     1219.65     1189.24     15.97 o 
  -5   1  13     3510.12     3602.00     37.49 o 
  -3   1  13      215.11      173.47      9.49 o 
  -1   1  13    12823.82    12956.61    136.04 o 
   1   1  13     9414.46    10268.52     97.01 o 
   3   1  13     6494.09     6362.44     61.28 o 
   5   1  13      577.64      584.82      9.74 o 
   7   1  13     2422.77     2410.20     20.57 o 
   9   1  13       57.09       54.21      5.91 o 
  11   1  13      155.43      164.96     12.09 o 
  13   1  13      146.62      180.12     20.06 o 
 -16   2  13      110.01      106.27     14.01 o 
 -14   2  13       35.48       37.09     12.34 o 
 -12   2  13      151.49      167.11     11.85 o 
 -10   2  13        2.04       -5.90      7.00 o 
  -8   2  13      466.41      412.01     15.04 o 
  -6   2  13      548.97      572.70     12.20 o 
  -4   2  13       31.24       38.25      4.08 o 
  -2   2  13     4103.56     4021.48     49.94 o 
   0   2  13      657.82      683.50     15.35 o 
   2   2  13      267.50      266.83     14.35 o 
   4   2  13      186.82      189.76     16.89 o 
   6   2  13       28.56       22.37      4.37 o 
   8   2  13      282.53      239.77     12.67 o 
  10   2  13       75.50       82.51     21.67 o 
  12   2  13        6.66       -3.97     10.85 o 
  14   2  13       48.33       49.31     23.08 o 
 -17   3  13        1.36       -1.51     10.94 o 
 -15   3  13        7.97        4.74     11.32 o 
 -13   3  13       12.82       14.11      8.84 o 
 -11   3  13        7.69        8.39      7.53 o 
  -9   3  13      371.67      344.79     11.29 o 
  -7   3  13       84.89       97.60     12.29 o 
  -5   3  13       71.60       83.82      5.53 o 
  -3   3  13      698.99      748.45     22.84 o 
  -1   3  13       62.15       54.34      9.36 o 
   1   3  13      573.63      594.49     10.67 o 
   3   3  13      766.87      748.32     18.80 o 
   5   3  13       17.40       15.98      4.74 o 
   7   3  13      133.65      148.22     15.21 o 
   9   3  13        2.26        5.33      9.09 o 
  11   3  13       22.53       20.78     12.56 o 
  13   3  13       17.02       27.08     14.24 o 
 -16   4  13       10.51       16.17     11.47 o 
 -14   4  13      465.73      443.84     23.98 o 
 -12   4  13      165.87      198.79     11.66 o 
 -10   4  13      154.53      167.25     13.28 o 
  -8   4  13        3.73        7.61      7.17 o 
  -6   4  13        2.26        5.60     10.08 o 
  -4   4  13      341.67      326.95     13.73 o 
  -2   4  13     3539.98     3410.67     63.01 o 
   0   4  13      427.63      474.04     11.04 o 
   2   4  13      189.57      203.29      7.13 o 
   4   4  13        3.43        2.19      3.36 o 
   6   4  13        7.91       12.09      6.55 o 
   8   4  13      143.11      140.13     12.40 o 
  10   4  13       61.45       50.56     12.67 o 
  12   4  13        2.67       -6.23     11.75 o 
 -13   5  13      263.01      295.05     16.84 o 
 -11   5  13        1.20        2.57     10.41 o 
  -9   5  13      325.57      324.36     24.30 o 
  -7   5  13      788.74      713.05     22.15 o 
  -5   5  13       17.93       13.08      9.62 o 
  -3   5  13       21.38       23.13      8.90 o 
  -1   5  13       97.57      106.40      9.85 o 
   1   5  13        0.02        4.66      5.38 o 
   3   5  13      153.18      146.19     16.58 o 
   5   5  13       74.87       86.98      9.04 o 
   7   5  13      102.60      115.08     10.30 o 
   9   5  13       56.84       53.07     25.14 o 
 -12   6  13       21.95       38.66     18.81 o 
 -10   6  13       35.82       39.23     14.43 o 
  -8   6  13      761.69      694.27     50.81 o 
  -6   6  13       55.59       37.71      6.50 o 
  -4   6  13       14.95       10.58      5.63 o 
  -2   6  13        5.32       16.00     10.07 o 
   0   6  13        1.48       -0.98      7.36 o 
   2   6  13       17.38       20.54      8.82 o 
   4   6  13      311.78      346.53     34.20 o 
   6   6  13       14.02       61.66     56.13 o 
   8   6  13       98.52       82.28     29.05 o 
  -9   7  13       33.17       60.52     12.72 o 
  -7   7  13        7.45       14.66     13.40 o 
  -5   7  13       43.69       36.81     11.34 o 
  -3   7  13       96.84       83.98     12.15 o 
  -1   7  13      191.06      173.06     12.44 o 
   1   7  13       31.80       23.43      8.67 o 
   3   7  13       12.40        8.96     17.21 o 
   5   7  13       22.95      -16.89     24.43 o 
 -18   0  14      736.76      812.82     33.68 o 
 -16   0  14      464.23      433.73     31.59 o 
 -14   0  14     1966.33     1897.68     40.24 o 
 -12   0  14     1688.24     1579.27     30.01 o 
 -10   0  14     1406.14     1490.88     39.23 o 
  -8   0  14     1511.95     1369.43     29.76 o 
  -6   0  14     7104.11     7262.97    104.50 o 
  -4   0  14    12309.17    11413.09    165.42 o 
  -2   0  14     3520.23     3482.46     56.01 o 
   0   0  14     1678.00     1633.87     27.10 o 
   2   0  14    10857.28    10991.47    159.10 o 
   4   0  14     2027.13     2040.34     46.86 o 
   6   0  14     1165.89     1157.83     18.76 o 
   8   0  14     4899.70     5040.69     62.76 o 
  10   0  14      203.05      261.97     10.74 o 
  12   0  14     1382.20     1453.10     24.13 o 
  14   0  14      590.13      588.19     47.33 o 
 -17   1  14      433.77      427.17     18.51 o 
 -15   1  14      221.24      241.07     12.76 o 
 -13   1  14      118.96      109.15     12.74 o 
 -11   1  14      188.86      204.45     13.24 o 
  -9   1  14     1075.73     1077.63     18.94 o 
  -7   1  14     2872.71     2703.64     34.06 o 
  -5   1  14      260.60      293.78     11.94 o 
  -3   1  14     4066.52     3877.71     51.97 o 
  -1   1  14      435.29      399.67     14.72 o 
   1   1  14     3470.60     3236.75     31.26 o 
   3   1  14     3509.34     3495.38     75.71 o 
   5   1  14     2031.27     1971.43     18.85 o 
   7   1  14     4437.24     4321.77     34.02 o 
   9   1  14     1561.65     1569.67     18.75 o 
  11   1  14      414.88      389.97     13.82 o 
  13   1  14      846.00      843.48     22.51 o 
 -16   2  14     1106.77     1133.19     23.52 o 
 -14   2  14     1437.05     1433.51     42.49 o 
 -12   2  14     4937.41     4902.41     65.75 o 
 -10   2  14     4632.39     4491.61     47.89 o 
  -8   2  14    13654.96    13633.30    134.86 o 
  -6   2  14     4312.03     4168.87     44.79 o 
  -4   2  14     7817.31     7889.65     79.73 o 
  -2   2  14    21205.38    20978.94    269.62 o 
   0   2  14     9890.70     9543.55    108.49 o 
   2   2  14    10845.57    10877.43    134.18 o 
   4   2  14     8928.46     8726.04     97.48 o 
   6   2  14     7018.63     6937.15     70.85 o 
   8   2  14     3382.24     3304.13     43.32 o 
  10   2  14     2921.28     2854.31     50.06 o 
  12   2  14     2405.81     2268.58     47.28 o 
 -17   3  14      333.33      343.66     17.64 o 
 -15   3  14      232.73      252.88     15.17 o 
 -13   3  14     5085.79     4920.72     62.44 o 
 -11   3  14     2057.00     2047.42     34.72 o 
  -9   3  14     1285.29     1271.26     19.86 o 
  -7   3  14     1867.74     1896.97     21.74 o 
  -5   3  14     2750.09     2701.86     43.78 o 
  -3   3  14     5755.88     5563.40     69.19 o 
  -1   3  14     8172.46     8002.71     91.58 o 
   1   3  14     2653.95     2683.98     34.54 o 
   3   3  14     6079.05     6079.75     58.72 o 
   5   3  14      381.01      379.01      9.94 o 
   7   3  14      892.59      959.48     21.35 o 
   9   3  14      701.46      668.63     28.47 o 
  11   3  14     2208.77     2245.26     52.19 o 
 -14   4  14      742.69      779.60     20.99 o 
 -12   4  14      782.35      811.33     20.62 o 
 -10   4  14      275.32      274.39     24.33 o 
  -8   4  14     3394.87     3307.26     39.84 o 
  -6   4  14     4199.87     4135.00     55.52 o 
  -4   4  14     2207.89     2140.69     56.89 o 
  -2   4  14     4289.07     4163.78     55.30 o 
   0   4  14     3493.50     3553.81     40.82 o 
   2   4  14     5788.68     5786.28     62.79 o 
   4   4  14     3210.14     3224.48     30.53 o 
   6   4  14     3167.66     3234.85     48.25 o 
   8   4  14     3501.30     3330.34     50.39 o 
  10   4  14     1295.45     1283.20     32.33 o 
 -13   5  14       12.08       26.47     11.72 o 
 -11   5  14       43.00       64.10     15.29 o 
  -9   5  14      506.44      534.98     21.34 o 
  -7   5  14     1811.74     1817.96     37.48 o 
  -5   5  14       41.82       32.53     11.72 o 
  -3   5  14      720.76      735.60     29.07 o 
  -1   5  14      130.39      137.80     10.35 o 
   1   5  14       16.33       22.34      6.06 o 
   3   5  14       24.74       30.80      7.10 o 
   5   5  14      596.36      662.97     36.64 o 
   7   5  14      504.75      567.43     36.69 o 
   9   5  14      108.41       95.33     27.55 o 
 -12   6  14     1203.31     1186.61     39.19 o 
 -10   6  14     1351.18     1336.72     36.85 o 
  -8   6  14      839.36      873.07     24.14 o 
  -6   6  14      816.29      817.49     28.74 o 
  -4   6  14     2836.06     2868.44     44.47 o 
  -2   6  14     2173.47     2123.01     33.50 o 
   0   6  14      912.76      940.71     17.54 o 
   2   6  14     2092.71     2061.67     33.77 o 
   4   6  14     1130.33     1258.39     39.77 o 
   6   6  14      620.07      559.78     41.98 o 
   8   6  14      768.03      770.54     46.92 o 
  -7   7  14      209.79      256.52     25.29 o 
  -5   7  14      493.49      504.16     18.80 o 
  -3   7  14      793.11      776.07     20.61 o 
  -1   7  14     1111.52     1089.66     21.67 o 
   1   7  14     1781.42     1676.64     33.79 o 
   3   7  14     1409.54     1402.96     49.33 o 
 -17   1  15       15.63       15.85      9.95 o 
 -15   1  15      275.35      300.99     13.79 o 
 -13   1  15      598.35      562.85     16.09 o 
 -11   1  15     1488.85     1440.53     26.74 o 
  -9   1  15     2126.93     2038.20     27.50 o 
  -7   1  15     1421.32     1447.76     24.05 o 
  -5   1  15      673.06      667.64     20.10 o 
  -3   1  15      301.22      271.37     11.61 o 
  -1   1  15      113.82      112.71      6.74 o 
   1   1  15        1.36        2.70      6.32 o 
   3   1  15       16.47       10.08      4.97 o 
   5   1  15     3506.40     3527.87     30.43 o 
   7   1  15        6.53       -3.22      4.67 o 
   9   1  15      953.34      937.31     13.27 o 
  11   1  15       82.67       97.73     10.88 o 
  13   1  15       55.01       61.94     10.74 o 
 -16   2  15      151.91      167.04     13.72 o 
 -14   2  15       19.62       14.79     10.72 o 
 -12   2  15        5.75       -7.13      8.28 o 
 -10   2  15     1146.39     1136.54     23.90 o 
  -8   2  15     1603.64     1582.80     22.18 o 
  -6   2  15      190.11      162.17     11.50 o 
  -4   2  15     1220.44     1291.14     16.69 o 
  -2   2  15     3225.55     3207.72     43.19 o 
   0   2  15        0.37       18.30     17.94 o 
   2   2  15        1.15        8.25      6.39 o 
   4   2  15      118.74      137.54     12.03 o 
   6   2  15      534.37      545.86      9.36 o 
   8   2  15      103.78       94.78      9.67 o 
  10   2  15        0.38        6.00      8.67 o 
  12   2  15       74.20       67.08     11.96 o 
 -15   3  15       53.62       42.41     10.74 o 
 -13   3  15      528.74      503.67     30.26 o 
 -11   3  15        2.92        5.93     10.28 o 
  -9   3  15       51.04       41.85      8.05 o 
  -7   3  15      205.67      189.49     12.68 o 
  -5   3  15     1654.17     1701.85     23.55 o 
  -3   3  15      368.65      339.61     15.62 o 
  -1   3  15      774.23      844.55     16.43 o 
   1   3  15      368.93      377.48     11.41 o 
   3   3  15       54.99       50.07      5.41 o 
   5   3  15      277.79      308.73     15.92 o 
   7   3  15      230.32      234.92     15.14 o 
   9   3  15      213.89      208.45     33.25 o 
  11   3  15       30.56       18.13     12.39 o 
 -14   4  15      296.73      261.54     15.01 o 
 -12   4  15      174.49      204.89     13.76 o 
 -10   4  15     1484.89     1494.69     43.85 o 
  -8   4  15     3170.04     3072.43     67.67 o 
  -6   4  15      901.14      849.27     22.53 o 
  -4   4  15     2849.05     2602.06     63.34 o 
  -2   4  15     5644.96     5655.95     83.34 o 
   0   4  15      549.30      548.22     18.50 o 
   2   4  15      482.71      507.38     19.32 o 
   4   4  15      927.99      883.35     46.47 o 
   6   4  15     2001.42     1984.86     33.26 o 
   8   4  15      581.40      563.76     60.13 o 
  10   4  15      186.97      176.88     28.62 o 
 -13   5  15       43.64       43.62     11.95 o 
 -11   5  15        1.41       24.06     13.02 o 
  -9   5  15      140.96      157.71     30.61 o 
  -7   5  15       11.08       19.02     11.43 o 
  -5   5  15        7.16       11.96     13.75 o 
  -3   5  15      240.68      255.27     20.11 o 
  -1   5  15        0.57       -0.62      7.40 o 
   1   5  15      103.67       97.89      7.60 o 
   3   5  15      619.34      607.57     19.14 o 
   5   5  15      121.99      141.87     20.46 o 
   7   5  15        3.77       22.91     21.90 o 
   9   5  15      123.21      116.12     28.99 o 
 -10   6  15        5.22       -6.00     21.81 o 
  -8   6  15        0.53        1.99     10.80 o 
  -6   6  15        9.49        7.42     10.65 o 
  -4   6  15       30.23       42.77     14.65 o 
  -2   6  15      204.76      220.60     17.14 o 
   0   6  15        4.85       19.34      7.69 o 
   2   6  15       52.80       55.28     10.24 o 
   4   6  15       39.65       53.76     22.76 o 
   6   6  15      596.84      537.11     35.22 o 
  -7   7  15       44.41       22.20     13.43 o 
  -5   7  15       12.70       18.76     11.90 o 
  -3   7  15        0.08       12.60     13.79 o 
  -1   7  15       32.76       26.08     10.81 o 
   1   7  15        4.30       -7.37     24.92 o 
   3   7  15        7.52        7.11     25.09 o 
 -16   0  16     1413.51     1415.89     49.19 o 
 -14   0  16      637.72      694.14     40.22 o 
 -12   0  16     2781.32     2902.91     49.50 o 
 -10   0  16    11779.27    11311.74    179.35 o 
  -8   0  16    12389.80    12087.07    187.88 o 
  -6   0  16     6717.54     6736.13    109.65 o 
  -4   0  16    14561.24    14689.87    336.47 o 
  -2   0  16     9690.68     9600.54    146.97 o 
   0   0  16     1371.50     1356.40     21.14 o 
   2   0  16     7652.09     7571.10    170.94 o 
   4   0  16    13609.51    13382.40    199.67 o 
   6   0  16    16237.70    15856.23    201.92 o 
   8   0  16     3241.98     3249.00     41.61 o 
  10   0  16      482.67      481.56     16.50 o 
  12   0  16     3151.31     3077.13     53.90 o 
 -17   1  16      315.09      360.29     16.28 o 
 -15   1  16      167.57      178.43     19.46 o 
 -13   1  16      388.89      383.68     21.80 o 
 -11   1  16       44.12       51.01      9.96 o 
  -9   1  16      345.51      304.57     11.64 o 
  -7   1  16      890.76      884.33     20.20 o 
  -5   1  16      975.28      908.03     26.10 o 
  -3   1  16     1916.13     1829.19     30.40 o 
  -1   1  16      431.51      428.33     10.08 o 
   1   1  16     4046.67     4087.54     35.11 o 
   3   1  16     1281.27     1293.72     18.09 o 
   5   1  16      181.44      193.65      7.26 o 
   7   1  16     1835.88     1848.69     21.72 o 
   9   1  16      604.36      629.77     18.84 o 
  11   1  16      417.18      427.73     19.73 o 
 -16   2  16       93.13      106.32     13.08 o 
 -14   2  16     1500.38     1445.17     27.01 o 
 -12   2  16     1044.06     1015.45     20.00 o 
 -10   2  16      126.13      128.89     15.81 o 
  -8   2  16      310.47      347.96     17.57 o 
  -6   2  16      293.69      264.19      9.00 o 
  -4   2  16      602.36      625.86     11.83 o 
  -2   2  16     1357.16     1327.61     24.57 o 
   0   2  16     2769.62     2791.95     34.52 o 
   2   2  16     3631.55     3743.03     50.88 o 
   4   2  16       61.31       42.32     11.06 o 
   6   2  16       22.07       14.31      5.17 o 
   8   2  16     1631.64     1585.72     40.85 o 
  10   2  16     1292.99     1306.04     26.86 o 
  12   2  16      513.16      564.57     23.31 o 
 -15   3  16      186.54      227.06     15.35 o 
 -13   3  16     1250.80     1257.94     26.91 o 
 -11   3  16      873.96      920.54     23.50 o 
  -9   3  16     2101.25     2085.63     30.01 o 
  -7   3  16      815.84      834.77     15.79 o 
  -5   3  16       15.87       29.08      9.76 o 
  -3   3  16     3273.69     3400.82     61.19 o 
  -1   3  16     1090.72     1125.77     22.30 o 
   1   3  16       25.76       33.60      6.64 o 
   3   3  16     1866.65     1817.54     22.41 o 
   5   3  16     1917.61     1942.70     27.40 o 
   7   3  16      999.48      962.14     19.40 o 
   9   3  16      295.82      278.23     16.76 o 
  11   3  16     1096.09     1088.77     27.00 o 
 -14   4  16      960.89     1033.43     23.52 o 
 -12   4  16      996.01      998.40     20.59 o 
 -10   4  16     1907.40     1937.98     42.35 o 
  -8   4  16     7240.66     7142.86     81.29 o 
  -6   4  16     3597.02     3702.00     64.40 o 
  -4   4  16     5661.43     5533.88     70.91 o 
  -2   4  16     8126.24     8140.32    110.09 o 
   0   4  16     4247.74     4305.62     51.63 o 
   2   4  16     5647.94     5703.99     58.65 o 
   4   4  16     5681.05     5784.71     97.18 o 
   6   4  16     4506.47     4481.13     80.51 o 
   8   4  16     1892.39     1841.40     43.69 o 
  10   4  16     1062.64     1038.67     35.34 o 
 -13   5  16      315.50      314.84     17.93 o 
 -11   5  16       15.97       22.87     13.91 o 
  -9   5  16       58.87       46.69     14.05 o 
  -7   5  16      503.34      479.86     27.02 o 
  -5   5  16      437.87      474.94     32.11 o 
  -3   5  16       73.22      111.58     24.08 o 
  -1   5  16       83.44       73.72     14.03 o 
   1   5  16      563.29      575.22     19.12 o 
   3   5  16      230.63      245.65      7.31 o 
   5   5  16        9.80       18.59     18.14 o 
   7   5  16      415.18      466.78     35.51 o 
 -10   6  16     1689.39     1699.09     44.75 o 
  -8   6  16     1192.24     1148.41     27.00 o 
  -6   6  16     1546.32     1588.69     35.13 o 
  -4   6  16     2479.95     2400.97     35.99 o 
  -2   6  16     1558.62     1539.98     28.55 o 
   0   6  16     1159.13     1136.73     23.31 o 
   2   6  16     2152.77     2092.99     66.85 o 
   4   6  16      841.28      836.75     48.21 o 
   6   6  16     1284.67     1273.79     70.81 o 
  -7   7  16      553.91      602.48     21.89 o 
  -5   7  16      520.23      510.67     24.44 o 
  -3   7  16     1653.34     1522.72     30.65 o 
  -1   7  16     1616.80     1537.75     31.82 o 
   1   7  16     1466.59     1418.02     61.25 o 
 -17   1  17       84.14       74.82     13.37 o 
 -15   1  17      125.63      144.53     13.36 o 
 -13   1  17        0.58        3.20      8.47 o 
 -11   1  17        5.95       10.98      8.69 o 
  -9   1  17     1299.91     1418.88     23.52 o 
  -7   1  17        7.01        1.75      8.23 o 
  -5   1  17     1000.12     1072.73     30.13 o 
  -3   1  17     1980.73     2060.29     46.39 o 
  -1   1  17      254.85      222.37      8.91 o 
   1   1  17       62.90       68.32      6.84 o 
   3   1  17     1816.44     1829.15     23.29 o 
   5   1  17     2373.89     2489.88     27.22 o 
   7   1  17     1215.17     1242.97     15.43 o 
   9   1  17      122.98      139.72      8.97 o 
  11   1  17       43.81       49.60     11.36 o 
 -16   2  17      213.22      206.63     15.41 o 
 -14   2  17       11.31       15.09     11.93 o 
 -12   2  17       61.21       72.47     11.41 o 
 -10   2  17        5.46        5.75      7.80 o 
  -8   2  17      137.84      142.60      9.60 o 
  -6   2  17      112.74      126.16     10.00 o 
  -4   2  17        0.62        6.11      5.08 o 
  -2   2  17       63.44       92.36     12.84 o 
   0   2  17      650.74      651.07     15.37 o 
   2   2  17      441.03      446.92     12.52 o 
   4   2  17     2386.38     2332.52     33.71 o 
   6   2  17      403.02      422.70     10.12 o 
   8   2  17        0.20        1.05      3.53 o 
  10   2  17       50.48       44.59     13.22 o 
 -15   3  17       38.21       44.52     13.51 o 
 -13   3  17       52.58       70.17     12.64 o 
 -11   3  17       23.87       21.20     10.59 o 
  -9   3  17      648.72      695.43     15.32 o 
  -7   3  17      242.89      256.87     13.42 o 
  -5   3  17      330.35      318.74     16.68 o 
  -3   3  17     1178.34     1099.83     24.96 o 
  -1   3  17      693.72      700.09     35.47 o 
   1   3  17       52.61       47.12     10.32 o 
   3   3  17       66.92       73.81      7.25 o 
   5   3  17      867.13      962.39     21.96 o 
   7   3  17      426.49      450.13     29.27 o 
   9   3  17       21.71       12.62     15.80 o 
  11   3  17       48.83       41.35     22.75 o 
 -14   4  17        6.92        3.25      9.29 o 
 -12   4  17      103.96      106.72     11.79 o 
 -10   4  17      220.03      244.54     13.96 o 
  -8   4  17      133.26      160.75     33.88 o 
  -6   4  17       19.25        7.30     11.49 o 
  -4   4  17      124.70      145.50     13.55 o 
  -2   4  17       10.94       26.33      9.31 o 
   0   4  17      112.66      116.36      9.14 o 
   2   4  17        4.36        0.82      6.06 o 
   4   4  17      845.27      827.53     20.07 o 
   6   4  17       17.68       37.37     18.19 o 
   8   4  17      162.58      136.35     20.82 o 
 -13   5  17       16.85        8.72     17.38 o 
 -11   5  17       76.68       67.51     16.20 o 
  -9   5  17       31.34       40.80     16.15 o 
  -7   5  17      100.53       97.47     14.95 o 
  -5   5  17        0.48        6.39      9.96 o 
  -3   5  17        3.64       -3.31      7.97 o 
  -1   5  17      175.75      182.61     17.19 o 
   1   5  17      276.53      300.56     20.56 o 
   3   5  17      675.63      710.88     16.26 o 
   5   5  17        0.51       -2.24     22.14 o 
   7   5  17       20.59       16.28     17.79 o 
 -10   6  17      441.85      386.81     40.40 o 
  -8   6  17      500.85      522.19     23.12 o 
  -6   6  17        2.02        7.04     11.40 o 
  -4   6  17        8.92        3.88      9.00 o 
  -2   6  17      102.94      104.03     11.50 o 
   0   6  17      102.94      147.26     17.51 o 
   2   6  17       94.90      115.20     27.38 o 
   4   6  17      201.37      215.51     26.81 o 
  -5   7  17       33.17       18.62     11.41 o 
  -3   7  17       17.85       22.83     10.78 o 
  -1   7  17       79.34       65.68     11.46 o 
 -16   0  18      514.96      517.33     43.41 o 
 -14   0  18      866.06      886.52     39.83 o 
 -12   0  18     1906.25     2006.65     71.34 o 
 -10   0  18     1265.37     1274.20     62.95 o 
  -8   0  18      454.04      449.65     23.61 o 
  -6   0  18     5936.37     5672.07    126.82 o 
  -4   0  18     4280.75     3895.92     62.93 o 
  -2   0  18     1596.85     1460.26     30.53 o 
   0   0  18     1047.59     1203.00     19.19 o 
   2   0  18     8747.49     8734.33    153.11 o 
   4   0  18      579.23      615.92     18.25 o 
   6   0  18     5213.55     5232.93     64.45 o 
   8   0  18     1344.47     1389.48     40.96 o 
  10   0  18     1490.43     1553.94     29.42 o 
 -17   1  18      382.87      370.37     18.77 o 
 -15   1  18      237.17      241.74     14.42 o 
 -13   1  18      675.91      704.06     19.02 o 
 -11   1  18      405.61      416.79     15.46 o 
  -9   1  18     2031.08     1966.05     26.04 o 
  -7   1  18     1254.26     1234.15     27.54 o 
  -5   1  18     1009.92      972.81     23.44 o 
  -3   1  18      617.44      626.76     16.85 o 
  -1   1  18      192.30      194.99     11.67 o 
   1   1  18     1905.30     1856.46     22.34 o 
   3   1  18      691.17      700.02     13.12 o 
   5   1  18      646.91      634.19     10.75 o 
   7   1  18      890.08      917.85     14.70 o 
   9   1  18       82.40       83.43     12.64 o 
  11   1  18      310.89      278.72     18.64 o 
 -16   2  18      457.82      493.86     25.08 o 
 -14   2  18     1150.69     1206.91     28.59 o 
 -12   2  18      743.52      739.20     20.43 o 
 -10   2  18     1327.61     1328.05     24.23 o 
  -8   2  18     4103.65     4157.85     43.38 o 
  -6   2  18       15.09       14.86      7.44 o 
  -4   2  18     2331.16     2527.68     30.77 o 
  -2   2  18     3135.58     3251.09     42.74 o 
   0   2  18     2718.36     2655.03     57.58 o 
   2   2  18      665.38      686.92     19.01 o 
   4   2  18     1670.00     1609.01     26.24 o 
   6   2  18      915.11      915.83     16.94 o 
   8   2  18     1067.71     1029.02     25.38 o 
  10   2  18      295.97      269.32     23.31 o 
 -15   3  18      342.34      375.87     17.31 o 
 -13   3  18      528.13      542.74     20.58 o 
 -11   3  18       42.73       52.09     11.30 o 
  -9   3  18       18.94       17.55      7.34 o 
  -7   3  18       47.56       59.25      9.54 o 
  -5   3  18       30.03       22.44     10.21 o 
  -3   3  18     2011.06     1900.64     32.81 o 
  -1   3  18       27.31       22.93      8.20 o 
   1   3  18       43.86       40.44      8.48 o 
   3   3  18       33.10       33.06      7.10 o 
   5   3  18       37.07       31.11     10.28 o 
   7   3  18      241.72      209.86     18.98 o 
   9   3  18      389.34      421.03     25.51 o 
 -14   4  18     1532.31     1485.50     28.27 o 
 -12   4  18     1096.84     1103.65     25.76 o 
 -10   4  18     1490.94     1494.93     25.60 o 
  -8   4  18     4099.47     3948.59     75.54 o 
  -6   4  18     4186.55     4094.50     59.36 o 
  -4   4  18     3942.63     4057.69     66.06 o 
  -2   4  18     2135.30     2156.59     36.48 o 
   0   4  18     1727.33     1787.36     32.64 o 
   2   4  18     5044.26     5105.35     55.71 o 
   4   4  18     1456.08     1503.28     26.74 o 
   6   4  18     1016.97     1046.09     37.26 o 
   8   4  18      903.85      931.01     33.87 o 
 -11   5  18      187.79      208.74     22.29 o 
  -9   5  18     2027.92     1947.83     40.81 o 
  -7   5  18     1107.95     1076.07     31.33 o 
  -5   5  18      618.09      599.21     22.69 o 
  -3   5  18      432.95      426.64     15.55 o 
  -1   5  18      544.84      554.77     15.34 o 
   1   5  18     1181.82     1158.71     19.44 o 
   3   5  18     1653.15     1626.40     54.24 o 
   5   5  18     1875.25     1784.13     57.06 o 
   7   5  18     1180.24     1178.81     45.15 o 
 -10   6  18     1076.66     1051.87     43.52 o 
  -8   6  18      766.45      816.48     24.91 o 
  -6   6  18      831.94      916.81     30.44 o 
  -4   6  18     1911.58     1865.53     34.02 o 
  -2   6  18     1933.18     1928.19     46.58 o 
   0   6  18     1525.16     1468.51     50.04 o 
   2   6  18     1090.62     1163.32     41.28 o 
   4   6  18      574.96      603.88     46.03 o 
 -15   1  19      108.49       96.86     13.20 o 
 -13   1  19       16.74       19.74     12.13 o 
 -11   1  19       21.80       28.73      9.40 o 
  -9   1  19      858.76      837.37     17.45 o 
  -7   1  19      147.67      181.29     14.84 o 
  -5   1  19     5563.17     5558.99     66.45 o 
  -3   1  19     1197.51     1238.39     23.37 o 
  -1   1  19      308.46      277.45      8.67 o 
   1   1  19       60.98       82.45      6.59 o 
   3   1  19      194.60      216.18     16.77 o 
   5   1  19      300.44      322.73     10.17 o 
   7   1  19      142.41      140.58      8.58 o 
   9   1  19       44.07       35.81      7.31 o 
  11   1  19        0.94       34.26     30.54 o 
 -16   2  19      138.05      121.33     17.22 o 
 -14   2  19      153.44      155.84     16.32 o 
 -12   2  19      222.09      225.99     14.56 o 
 -10   2  19        1.20        5.24      8.11 o 
  -8   2  19        0.01        9.30      8.72 o 
  -6   2  19     1027.74      984.37     23.68 o 
  -4   2  19      584.35      575.12     16.09 o 
  -2   2  19     1500.40     1432.43     25.53 o 
   0   2  19      393.59      424.48     16.31 o 
   2   2  19      867.33      853.20     19.10 o 
   4   2  19      332.03      323.27     17.42 o 
   6   2  19       42.80       37.65      8.67 o 
   8   2  19        0.01       -1.47     12.52 o 
  10   2  19      360.22      343.49     23.22 o 
 -15   3  19        0.52       -5.88     11.67 o 
 -13   3  19        2.26        8.25     11.73 o 
 -11   3  19      130.84      168.76     14.73 o 
  -9   3  19      684.04      681.95     18.45 o 
  -7   3  19        2.76        0.73      4.52 o 
  -5   3  19      152.95      151.96     32.27 o 
  -3   3  19       36.61       42.49     10.57 o 
  -1   3  19      730.32      759.15     25.29 o 
   1   3  19      119.48      144.00     10.83 o 
   3   3  19       37.27       20.06      7.47 o 
   5   3  19      120.14      128.17     12.08 o 
   7   3  19        9.92       22.36     14.12 o 
   9   3  19       44.89       25.09     20.74 o 
 -14   4  19      276.92      293.56     16.62 o 
 -12   4  19      702.73      659.02     27.73 o 
 -10   4  19      197.98      190.31     11.95 o 
  -8   4  19       16.64        1.55     12.99 o 
  -6   4  19     1636.06     1674.70     33.99 o 
  -4   4  19      631.12      660.97     38.58 o 
  -2   4  19     1427.32     1406.45     32.22 o 
   0   4  19      618.21      629.07     16.31 o 
   2   4  19     1216.97     1238.23     27.95 o 
   4   4  19      251.77      277.16     11.46 o 
   6   4  19       51.55       58.03     21.20 o 
   8   4  19        8.41        3.89     16.42 o 
 -11   5  19       15.79        0.92     12.21 o 
  -9   5  19        0.25        9.65     13.45 o 
  -7   5  19      259.32      237.54     18.75 o 
  -5   5  19        4.39       11.43     12.63 o 
  -3   5  19       37.16       41.58     15.89 o 
  -1   5  19        2.40        0.25      8.93 o 
   1   5  19       14.77       12.32      7.98 o 
   3   5  19       18.55       39.93     19.29 o 
   5   5  19       10.26        2.35     17.40 o 
  -8   6  19        8.00       19.58     14.15 o 
  -6   6  19       27.10       44.00     13.07 o 
  -4   6  19       18.37       23.09     12.38 o 
  -2   6  19       15.70       25.89     10.28 o 
   0   6  19       41.30       41.60      9.04 o 
   2   6  19      431.33      444.61     62.96 o 
 -16   0  20      309.66      311.73     27.12 o 
 -14   0  20        8.39       25.31     17.20 o 
 -12   0  20      389.42      425.22     28.43 o 
 -10   0  20     2097.85     2144.53     50.52 o 
  -8   0  20     3064.77     3107.30     75.65 o 
  -6   0  20      119.51       85.49     20.51 o 
  -4   0  20       15.89       17.78     12.81 o 
  -2   0  20      301.94      376.17     19.57 o 
   0   0  20     1943.41     2025.42     72.76 o 
   2   0  20      222.93      241.83     13.53 o 
   4   0  20     1554.09     1564.80     35.01 o 
   6   0  20     2646.82     2636.83     37.42 o 
   8   0  20       31.02       19.78      8.79 o 
  10   0  20       79.09       85.79     13.82 o 
 -15   1  20      573.85      592.00     19.01 o 
 -13   1  20     1239.94     1256.80     28.61 o 
 -11   1  20      691.19      741.62     22.94 o 
  -9   1  20     1046.72     1039.40     24.47 o 
  -7   1  20     1265.72     1298.94     34.75 o 
  -5   1  20     2193.39     2162.41     34.51 o 
  -3   1  20      568.62      586.18     19.72 o 
  -1   1  20      177.37      203.18     10.03 o 
   1   1  20     1048.41     1111.09     14.48 o 
   3   1  20      179.44      236.23     11.57 o 
   5   1  20      155.28      185.98     18.57 o 
   7   1  20      348.10      384.77      9.82 o 
   9   1  20       93.16      118.23     15.26 o 
 -14   2  20     3916.57     3853.26     50.06 o 
 -12   2  20     2754.08     2767.87     39.30 o 
 -10   2  20     2042.19     1995.75     37.46 o 
  -8   2  20     2543.88     2667.01     39.08 o 
  -6   2  20     7953.81     7962.88     79.04 o 
  -4   2  20    12686.67    12853.02    161.61 o 
  -2   2  20     6015.00     6093.26     77.77 o 
   0   2  20     4298.45     4376.56     80.94 o 
   2   2  20     7070.57     7005.61     93.33 o 
   4   2  20     1304.47     1360.07     38.33 o 
   6   2  20     1839.22     1900.21     26.41 o 
   8   2  20     2842.72     2668.54     51.95 o 
 -13   3  20      124.25      117.27     15.10 o 
 -11   3  20      129.76      165.23     18.96 o 
  -9   3  20     1424.33     1411.76     22.60 o 
  -7   3  20       11.06       16.26      6.62 o 
  -5   3  20       54.75       41.20     13.84 o 
  -3   3  20     1903.53     1877.88     32.35 o 
  -1   3  20      470.11      484.08     18.33 o 
   1   3  20      519.99      513.62     21.78 o 
   3   3  20      305.95      302.84     20.58 o 
   5   3  20      812.54      806.23     21.72 o 
   7   3  20      532.90      517.36     25.06 o 
 -12   4  20      355.25      347.05     32.42 o 
 -10   4  20     1681.68     1643.56     57.69 o 
  -8   4  20     2964.74     2856.15     49.68 o 
  -6   4  20      462.63      477.89     26.48 o 
  -4   4  20     1151.50     1143.14     26.16 o 
  -2   4  20      692.56      677.81     19.14 o 
   0   4  20      633.08      646.08     16.99 o 
   2   4  20      742.82      785.32     21.64 o 
   4   4  20      639.56      662.49     42.49 o 
   6   4  20      408.63      391.89     26.02 o 
 -11   5  20      406.10      432.47     25.73 o 
  -9   5  20      605.60      531.33     28.78 o 
  -7   5  20     1155.90     1136.12     34.20 o 
  -5   5  20     2117.47     2097.11     65.37 o 
  -3   5  20      600.12      599.45     21.11 o 
  -1   5  20      417.15      409.23     33.46 o 
   1   5  20     1729.03     1736.66     27.46 o 
   3   5  20     1319.98     1300.17     41.76 o 
   5   5  20      443.00      460.30     30.26 o 
  -6   6  20      704.01      672.43     23.28 o 
  -4   6  20     1043.71     1037.12     28.77 o 
  -2   6  20      910.86      921.98     22.35 o 
   0   6  20     1295.71     1322.77     44.95 o 
 -15   1  21        3.09        5.07     10.51 o 
 -13   1  21      412.55      366.20     28.36 o 
 -11   1  21       12.33       10.02      9.79 o 
  -9   1  21       82.07       86.73     10.42 o 
  -7   1  21       33.33       15.17     13.16 o 
  -5   1  21      138.22      166.86     39.30 o 
  -3   1  21       86.74      114.46     17.23 o 
  -1   1  21      118.85      137.18      7.42 o 
   1   1  21      412.55      476.32     15.07 o 
   3   1  21      148.16      150.58     11.26 o 
   5   1  21       37.43       39.03      6.27 o 
   7   1  21        0.26        1.55      5.41 o 
   9   1  21      856.96      855.91     45.52 o 
 -14   2  21       35.32       42.56     12.87 o 
 -12   2  21       16.08       21.51     11.63 o 
 -10   2  21        8.66       12.37      8.85 o 
  -8   2  21        0.35       -7.65      7.65 o 
  -6   2  21      508.43      524.42     14.87 o 
  -4   2  21      467.89      441.02      6.95 o 
  -2   2  21       14.98       -0.25      9.98 o 
   0   2  21      355.26      374.77     40.63 o 
   2   2  21      228.93      228.46     13.57 o 
   4   2  21       20.57       20.41      8.67 o 
   6   2  21      292.32      252.33     10.84 o 
   8   2  21      644.94      673.35     56.56 o 
 -13   3  21      432.31      419.70     23.54 o 
 -11   3  21      573.36      550.98     19.81 o 
  -9   3  21       51.14       68.29      8.80 o 
  -7   3  21      344.42      338.35     16.59 o 
  -5   3  21     1072.14     1124.04     31.21 o 
  -3   3  21      555.52      548.71     19.40 o 
  -1   3  21      372.67      381.56     22.05 o 
   1   3  21      803.18      796.88     17.62 o 
   3   3  21      328.58      340.59     13.71 o 
   5   3  21        0.38        2.57      6.29 o 
   7   3  21       12.76       28.53     15.30 o 
 -12   4  21       35.63       18.77     15.98 o 
 -10   4  21       40.66       48.45     16.74 o 
  -8   4  21        0.31       -4.07     17.48 o 
  -6   4  21      340.66      309.36     27.01 o 
  -4   4  21      348.98      344.63     20.95 o 
  -2   4  21      215.85      211.52     16.89 o 
   0   4  21        8.07        7.51      9.62 o 
   2   4  21        7.14       13.96      7.08 o 
   4   4  21       34.84       18.47     19.84 o 
   6   4  21       24.61       15.77     19.56 o 
  -9   5  21        1.17        4.07     14.97 o 
  -7   5  21       54.05       51.14     15.29 o 
  -5   5  21      102.44       87.53     14.92 o 
  -3   5  21        2.67        5.75      8.95 o 
  -1   5  21       85.96       83.85     12.79 o 
   1   5  21       44.85       37.70      8.43 o 
   3   5  21        1.44        7.74     19.64 o 
  -6   6  21      899.59      847.14     35.53 o 
  -4   6  21      563.75      556.47     21.11 o 
  -2   6  21      107.94       88.92     22.42 o 
 -14   0  22      506.45      522.98     30.44 o 
 -12   0  22     3022.65     3219.07     73.26 o 
 -10   0  22     2245.77     2237.68     65.18 o 
  -8   0  22     4798.73     5082.99    105.49 o 
  -6   0  22     6198.36     6198.43    118.21 o 
  -4   0  22     7890.34     7999.16    141.86 o 
  -2   0  22     2833.44     2980.37     63.60 o 
   0   0  22     5892.34     6114.23    104.03 o 
   2   0  22     3180.62     3252.71     51.80 o 
   4   0  22     2610.75     2626.76     38.07 o 
   6   0  22     1944.81     2013.35     47.32 o 
   8   0  22      538.77      556.45     17.50 o 
 -15   1  22      608.21      644.36     37.23 o 
 -13   1  22     1078.16     1036.45     26.03 o 
 -11   1  22      906.02      880.66     32.39 o 
  -9   1  22     1396.36     1371.57     26.10 o 
  -7   1  22      886.32      927.23     25.92 o 
  -5   1  22      929.82      941.50     31.53 o 
  -3   1  22      389.17      446.47     19.99 o 
  -1   1  22      802.29      840.36     31.47 o 
   1   1  22     1091.75     1103.97     28.35 o 
   3   1  22      609.18      634.23     15.65 o 
   5   1  22      707.21      734.79     20.31 o 
   7   1  22      294.22      313.21     15.87 o 
 -14   2  22     2619.70     2540.12     40.34 o 
 -12   2  22      813.88      804.58     21.35 o 
 -10   2  22     3134.19     3119.77     44.05 o 
  -8   2  22     2626.62     2594.06     33.52 o 
  -6   2  22     1927.12     1968.00     25.14 o 
  -4   2  22     3258.32     3212.75     54.04 o 
  -2   2  22     4221.63     4227.19     58.68 o 
   0   2  22     2947.40     2880.28     36.42 o 
   2   2  22     2144.71     2162.65     31.25 o 
   4   2  22     1129.26     1156.32     22.75 o 
   6   2  22     2088.28     1997.10     33.99 o 
   8   2  22      928.65      923.51     32.29 o 
 -13   3  22      276.84      338.28     27.80 o 
 -11   3  22      372.89      371.50     16.33 o 
  -9   3  22     1156.59     1082.20     27.43 o 
  -7   3  22      624.83      597.38     24.01 o 
  -5   3  22     2585.29     2478.54     46.53 o 
  -3   3  22     3637.12     3575.86     71.25 o 
  -1   3  22      615.54      615.70     30.33 o 
   1   3  22     1645.95     1643.84     24.77 o 
   3   3  22      287.18      290.84     13.69 o 
   5   3  22      636.65      655.53     30.80 o 
   7   3  22     1086.40     1084.04     37.64 o 
 -12   4  22      826.39      834.39     33.46 o 
 -10   4  22     1304.11     1312.06     36.60 o 
  -8   4  22     1056.72     1049.30     34.80 o 
  -6   4  22      988.71     1053.21     28.64 o 
  -4   4  22     1969.90     1921.92     36.66 o 
  -2   4  22      250.15      304.49     15.73 o 
   0   4  22      837.54      838.52     19.94 o 
   2   4  22     2038.38     2010.04     30.27 o 
   4   4  22      853.67      906.99     79.35 o 
  -9   5  22     1050.19     1009.34     37.07 o 
  -7   5  22      384.94      439.07     25.61 o 
  -5   5  22      222.42      244.61     18.27 o 
  -3   5  22      174.16      208.47     23.08 o 
  -1   5  22      608.56      672.23     34.41 o 
   1   5  22      632.96      649.33     21.62 o 
 -13   1  23      248.25      270.17     17.01 o 
 -11   1  23        4.95       15.14      9.96 o 
  -9   1  23      813.95      849.10     30.81 o 
  -7   1  23        0.31       -2.98     12.95 o 
  -5   1  23      145.42      106.30     14.88 o 
  -3   1  23       52.32       84.18      9.26 o 
  -1   1  23     2432.10     2445.49     27.32 o 
   1   1  23      216.25      242.35      9.69 o 
   3   1  23      367.88      371.98     11.08 o 
   5   1  23       90.21       97.33      9.36 o 
   7   1  23        9.52       16.12      8.92 o 
 -14   2  23       24.27       13.96     12.21 o 
 -12   2  23       21.02       25.90     10.89 o 
 -10   2  23       11.36       11.67     11.72 o 
  -8   2  23        0.08       -3.63      7.04 o 
  -6   2  23      150.40      139.67      7.11 o 
  -4   2  23        9.56       10.58     11.42 o 
  -2   2  23       31.03       42.06     13.83 o 
   0   2  23      743.16      680.83     17.31 o 
   2   2  23      407.61      370.54     19.23 o 
   4   2  23      214.11      211.10     12.52 o 
   6   2  23      299.12      291.64     22.59 o 
 -13   3  23       72.13       72.59     13.24 o 
 -11   3  23       38.05       32.73     18.36 o 
  -9   3  23      138.37      123.03     16.84 o 
  -7   3  23        0.47       -9.43     13.01 o 
  -5   3  23       21.38       27.54     15.21 o 
  -3   3  23        6.11       -6.78     10.36 o 
  -1   3  23      653.95      600.79     19.54 o 
   1   3  23       19.46        6.54      8.32 o 
   3   3  23        4.30       10.84      9.42 o 
   5   3  23       22.84       21.79     15.20 o 
 -10   4  23      140.39      124.54     20.49 o 
  -8   4  23       56.76       57.76     19.44 o 
  -6   4  23       99.65       85.56     17.60 o 
  -4   4  23       23.40       15.27     12.90 o 
  -2   4  23        5.67       -5.64     10.20 o 
   0   4  23      117.43      132.74     13.22 o 
   2   4  23       39.33       32.98      8.41 o 
   4   4  23       20.26       14.66     16.91 o 
  -7   5  23       27.97        7.78     13.37 o 
  -5   5  23        0.04        0.22     11.78 o 
  -3   5  23       27.98       23.88     11.90 o 
  -1   5  23        7.72        4.99      8.73 o 
   1   5  23       37.72       17.07     21.57 o 
 -14   0  24     2237.85     2092.29     54.48 o 
 -12   0  24     2042.53     1881.64     56.99 o 
 -10   0  24     5037.71     5025.47    177.82 o 
  -8   0  24     7018.62     6815.96    158.82 o 
  -6   0  24     3081.24     3027.45     73.05 o 
  -4   0  24     2173.01     2144.11     50.06 o 
  -2   0  24     6964.19     6909.53    122.10 o 
   0   0  24    10466.91    10201.19    158.42 o 
   2   0  24     3508.08     3590.87     75.04 o 
   4   0  24     3519.27     3536.76     50.00 o 
   6   0  24     1771.30     1785.79     31.54 o 
 -13   1  24      369.75      394.42     20.17 o 
 -11   1  24      357.15      364.41     22.14 o 
  -9   1  24      396.75      386.90     21.00 o 
  -7   1  24      686.42      631.13     33.14 o 
  -5   1  24      959.38      910.80     23.87 o 
  -3   1  24      696.85      678.88     15.95 o 
  -1   1  24      611.70      622.88     15.77 o 
   1   1  24     1042.35     1042.88     36.44 o 
   3   1  24      711.71      726.02     17.57 o 
   5   1  24     1181.92     1154.18     21.69 o 
 -12   2  24      895.74      909.23     33.20 o 
 -10   2  24      949.21     1011.99     28.00 o 
  -8   2  24      649.19      696.45     36.49 o 
  -6   2  24     2676.67     2784.16     47.01 o 
  -4   2  24     4819.48     4673.81     83.41 o 
  -2   2  24      781.96      844.40     26.86 o 
   0   2  24      596.87      614.57     22.43 o 
   2   2  24     1082.97     1052.04     28.03 o 
   4   2  24      693.52      732.26     22.07 o 
   6   2  24     1239.73     1244.29     38.34 o 
 -11   3  24     1243.18     1237.41     33.49 o 
  -9   3  24     3094.99     3094.75     54.96 o 
  -7   3  24      879.00      909.42     32.45 o 
  -5   3  24     2618.76     2588.79     46.68 o 
  -3   3  24     2159.57     2160.90     38.99 o 
  -1   3  24     2438.86     2404.47     39.61 o 
   1   3  24     1907.75     1929.32     27.28 o 
   3   3  24      704.69      722.38     19.75 o 
 -10   4  24     1602.96     1551.92     47.22 o 
  -8   4  24     1222.55     1204.86     39.51 o 
  -6   4  24     1076.39     1127.18     31.81 o 
  -4   4  24     1541.40     1490.23     33.37 o 
  -2   4  24     1341.99     1273.61     28.62 o 
   0   4  24     2399.77     2311.21     42.25 o 
   2   4  24     2246.97     2167.62     91.00 o 
  -5   5  24      125.34      137.81     17.87 o 
  -3   5  24       35.21       25.03     11.70 o 
 -13   1  25       68.90       41.90     13.38 o 
 -11   1  25      133.51      190.21     18.51 o 
  -9   1  25      226.75      266.98     14.36 o 
  -7   1  25      182.39      204.80     19.60 o 
  -5   1  25        1.17        6.74     11.94 o 
  -3   1  25        4.55       -3.28      5.46 o 
  -1   1  25      417.60      415.18     14.05 o 
   1   1  25      176.29      178.75     14.09 o 
   3   1  25       75.24       72.89     12.27 o 
   5   1  25      410.76      383.15     14.95 o 
 -12   2  25        2.94        2.65      9.73 o 
 -10   2  25       48.62       35.18     19.00 o 
  -8   2  25        0.10       18.18     16.07 o 
  -6   2  25      392.93      430.32     22.29 o 
  -4   2  25       14.33       -1.72     11.87 o 
  -2   2  25      107.00      102.03     16.59 o 
   0   2  25        0.71       -4.19      8.08 o 
   2   2  25        0.59       -1.19      8.24 o 
   4   2  25        4.33        6.46      9.64 o 
 -11   3  25      121.05      130.36     21.22 o 
  -9   3  25      759.50      758.06     27.49 o 
  -7   3  25      544.62      564.08     30.06 o 
  -5   3  25      288.23      335.30     24.69 o 
  -3   3  25      207.82      244.81     17.80 o 
  -1   3  25      414.53      454.15     25.77 o 
   1   3  25      281.43      333.51     16.73 o 
   3   3  25      260.05      317.31     33.47 o 
  -8   4  25       52.42       82.24     25.75 o 
  -6   4  25      532.59      544.15     25.29 o 
  -4   4  25        0.36       -8.24     14.21 o 
  -2   4  25      165.90      201.86     30.96 o 
   0   4  25       11.04       23.93     11.85 o 
 -12   0  26     1039.78     1056.26     65.74 o 
 -10   0  26     2099.31     2136.79    122.34 o 
  -8   0  26     2275.76     2215.35     77.87 o 
  -6   0  26     1560.19     1593.37     46.49 o 
  -4   0  26     1185.62     1176.47     38.73 o 
  -2   0  26     1243.15     1258.41     30.03 o 
   0   0  26     1545.67     1591.23     33.20 o 
   2   0  26      804.81      758.20     30.19 o 
   4   0  26     1490.94     1411.72     28.00 o 
 -11   1  26      355.59      397.60     20.01 o 
  -9   1  26      458.37      445.33     18.97 o 
  -7   1  26      449.84      435.74     24.36 o 
  -5   1  26      645.08      680.62     36.14 o 
  -3   1  26     1059.30     1068.94     29.11 o 
  -1   1  26     1344.25     1283.40     25.92 o 
   1   1  26     1197.91     1146.42     28.85 o 
   3   1  26      949.69      947.47     22.69 o 
 -10   2  26      731.94      788.95     28.99 o 
  -8   2  26      735.46      710.45     28.63 o 
  -6   2  26     1600.53     1583.95     38.16 o 
  -4   2  26     2073.67     2081.27     50.55 o 
  -2   2  26     1529.36     1570.68     43.34 o 
   0   2  26     1905.51     1803.30     37.50 o 
   2   2  26     1214.39     1279.19     27.38 o 
  -9   3  26      490.69      488.27     28.21 o 
  -7   3  26      349.28      368.67     27.62 o 
  -5   3  26     1359.87     1297.14     33.97 o 
  -3   3  26       73.08       64.76     15.53 o 
  -1   3  26      123.07      169.56     16.98 o 
   1   3  26      257.70      279.62     17.66 o 
  -4   4  26     1754.58     1715.72     37.99 o 
  -2   4  26     1015.32     1050.50     41.99 o 
 -11   1  27       48.01       41.07     17.40 o 
  -9   1  27      214.18      309.12     46.60 o 
  -7   1  27      155.54      133.17     17.62 o 
  -5   1  27       83.18      108.39     15.67 o 
  -3   1  27       28.57       48.07     16.31 o 
  -1   1  27       55.70       53.74     13.12 o 
   1   1  27        0.20        4.06     11.43 o 
 -10   2  27       47.80       59.91     24.36 o 
  -8   2  27        3.03       -3.81     14.60 o 
  -6   2  27       15.04       19.30     14.93 o 
  -4   2  27      169.13      183.08     18.53 o 
  -2   2  27        3.91        0.99      8.71 o 
   0   2  27        8.43       23.60     13.14 o 
  -7   3  27      206.52      218.44     37.81 o 
  -5   3  27      321.73      356.94     29.64 o 
  -3   3  27       49.87       39.92     16.50 o 
  -1   3  27       47.16       28.86     15.60 o 
  -8   0  28      204.71      304.97     30.73 o 
  -6   0  28      186.86      194.85     26.33 o 
  -4   0  28      105.28      101.01     12.35 o 
  -2   0  28     1351.01     1341.32     58.87 o 
   0   0  28      824.72      838.45     44.88 o 
  -9   1  28      656.79      681.04     31.00 o 
  -7   1  28      502.05      480.70     29.03 o 
  -5   1  28      701.56      763.22     27.59 o 
  -3   1  28      703.74      666.27     36.18 o 
  -1   1  28      711.82      689.00     22.47 o 
   1   1  28      510.55      482.54     24.63 o 
  -6   2  28     1320.21     1167.45     37.85 o 
  -4   2  28     1506.40     1436.99     48.07 o 
  -2   2  28      383.69      403.95     25.12 o 
  -5   1  29      643.59      712.41     42.96 o 
  -3   1  29      408.41      414.36     25.54 o 
                                                 
